# Supplementary material for: Transcriptome Characterization of Developing Bean (Phaseolus vulgaris L.) Pods from Two Genotypes with Contrasting Seed Zinc Concentrations
Source: PLoS One. 2015 Sep 14;10(9):e0137157. doi: 10.1371/journal.pone.0137157 (PMC4569411; doi:10.1371/journal.pone.0137157)
Supplement: S2 File — (XLSX) [file pone.0137157.s002.xlsx]

## Sheet: Summary
Transcript ID	Functional description	Gene Family	Gene name	No. SNPs/gene
13393-1	Zinc Related		atp-dependent zinc metalloprotease ftsh chloroplastic-like	6
6850-1	Zinc Related		atp-dependent zinc metalloprotease ftsh mitochondrial-like	3
16285-1	Zinc Related		atp-dependent zinc metalloprotease -like	12
21867-1	Zinc Related		probable zinc protease pqql-like	1
18550-1	Zinc Related		ubiquitin-protein ligase zinc ion binding protein	1
12376-1	Zinc Related		zinc ion binding protein	1
12675-1	Zinc Related		zinc ion binding protein	1
1839-1	Zinc Related		zinc ion binding protein	5
22144-1	Zinc Related		zinc ion binding protein	21
7470-1	Zinc Related		zinc phosphodiesterase elac protein 2-like	6
14635-1	Zinc Related		zinc-binding protein 14 kda	4
26413-1	Zinc Related		zn- - containing protein	1
20404-1	Zinc	HMA	copper-transporting atpase ran1-like HMA241	5
12775-1	Zinc	HMA	heavy metal p-type atpase HMA	6
13864-1	Zinc	HMA	metal-transporting p-type atpase HMA45	1
3268-1	Zinc	HMA	zn cd p -type atpase	4
12173-1	Zinc	NAAT	aspartate aminotransferase NAAT19	6
15411-1	Zinc	Nramp	natural resistance-associated macrophage protein Nramp174	4
8080-1	Zinc	YSL-OPT	metal-nicotianamine transporter ysl3	3
9372-1	Zinc	YSL-OPT	yellow stripe-like protein	2
8636-1	Zinc	ZIF	zinc induced facilitator 321a	10
16998-1	Zinc	ZIF	zinc induced facilitator 321b	5
7860-1	Iron Related		2-oxoglutarate and fe -dependent oxygenase-like protein	2
21590-1	Iron Related		4fe-4s iron-sulfur binding protein	1
1175-2	Iron Related		cytosolic fe-s cluster assembly factor nbp35	1
17229-1	Iron Related		electron carrier electron transporter iron ion binding protein	1
246-3	Iron Related		iron-sulfur cluster assembly protein	3
6878-1	Iron Related		lyr family of fe s cluster biogenesis protein	6
26060-1	Iron Related		probable iron ascorbate oxidoreductase ddb_g0283291-like	5
4857-1	Iron Related		ubiquinol-cytochrome c reductase iron-sulfur subunit	4
12477-1	Iron	Ferritin	ferritin	1
17702-1	Flavonoid synthesis	DFR	dihydroflavonol-4-reductase	4
26111-1	Flavonoid synthesis	DFR	dihydroflavonol-4-reductase	5
10808-1	Flavonoid synthesis	FLS	flavonol synthase flavanone 3-hydroxylase	1
14485-1	Flavonoid synthesis	FLS	flavonol synthase flavanone 3-hydroxylase	2
24305-1	Flavonoid synthesis	FLS	flavonol synthase flavanone 3-hydroxylase	1
9417-1	Flavonoid synthesis	TT2	transcription factor tt2-like	5
17479-1	Disease	disease resistance	disease resistance protein	2
21360-1	Disease	disease resistance	disease resistance protein	1
4141-1	Disease	disease resistance	disease resistance protein at1g50180-like	4
13897-1	Disease	disease resistance	disease resistance protein at3g14460-like	10
7253-1	Disease	disease resistance	disease resistance protein at3g14460-like	1
6531-1	Disease	disease resistance	disease resistance response protein	4
21018-1	Disease	disease resistance	disease resistance response protein 206	1
21723-1	Disease	disease resistance	probable disease resistance protein at5g66900-like	1
4295-1	Disease	disease resistance	probable disease resistance protein rdl6 rf9-like	1
7163-1	Disease	NBS-LRR	af306499_1nbs-lrr resistance-like protein b8	1
15092-1	Disease	NBS-LRR	af306501_1nbs-lrr resistance-like protein j71	8
22323-1	Disease	NBS-LRR	af306502_1nbs-lrr resistance-like protein j78	3
10354-1	Disease	NBS-LRR	cc-nbs-lrr resistance protein	8
12309-1	Disease	NBS-LRR	cc-nbs-lrr resistance protein	7
15733-1	Disease	NBS-LRR	cc-nbs-lrr resistance protein	1
17351-1	Disease	NBS-LRR	cc-nbs-lrr resistance protein	2
24589-1	Disease	NBS-LRR	cc-nbs-lrr resistance protein	1
28564-1	Disease	NBS-LRR	cc-nbs-lrr resistance protein	36
4375-1	Disease	NBS-LRR	cc-nbs-lrr resistance protein	1
20903-1	Disease	NBS-LRR	nbs-lrr resistance protein	1
6162-1	Disease	NBS-LRR	nbs-lrr resistance protein	1
9146-1	Disease	NBS-LRR	nbs-lrr resistance protein	1
6918-1	Disease	NBS-LRR	nbs-lrr type disease resistance protein cnl-b8	7
13094-1	Disease	NBS-LRR	nbs-lrr type disease resistance protein cnl-j1	4
4669-1	Disease	NBS-LRR	nbs-lrr type disease resistance protein cnl-j9	2
11505-1	Disease	NBS-LRR	tir-nbs-lrr resistance protein	1
22396-1	Disease	RPP13	disease resistance rpp13-like protein 1-like	2
12142-1		ABC transporter	abc transporter b family member	4
26311-1		ABC transporter	abc transporter b family member	1
28353-1		ABC transporter	abc transporter b family member	1
23658-1		ABC transporter	abc transporter c family member 13-like	1
11646-1		ABC transporter	abc transporter c family member 4-like	20
23309-1		ABC transporter	abc transporter c family member 4-like	1
15066-1		ABC transporter	abc transporter c family member 5-like	2
22878-1		ABC transporter	abc transporter d family member	3
3746-1		ABC transporter	abc transporter d family member	1
11154-1		ABC transporter	abc transporter d family member chloroplastic-like	11
3777-1		ABC transporter	abc transporter f family member 4-like	2
307-2		ABC transporter	abc transporter i family member	1
11252-1		ABC transporter	abc transporter-like protein	1
10708-1		ABC transporter	multidrug pheromone mdr abc transporter family	5
628-2		ABC transporter	multidrug pheromone mdr abc transporter family	4
18780-1		ABC transporter	multidrug resistance	6
20765-1		ABC transporter	multidrug resistance protein abc transporter family protein	1
12213-1		aquaporin	aquaporin pip11	6
9356-1		aquaporin	aquaporin pip2-1	2
4541-1		aquaporin	aquaporin pip2-7	7
28263-1		aquaporin	aquaporin protein pip11	3
16660-1		aquaporin	aquaporin tip4-1	2
20306-1		bzip	bzip transcription factor	2
1046-2		bzip	bzip transcription factor bzip114	1
11105-1		Dehydrin	DH301a	1
17550-1		Dehydrin	DH301b	1
27645-1		MIP	mip tip subfamily	2
19573-1		MIPS	myo-inositol-1-phosphate synthase	2
5817-1		Raff_Syn	galactinol--sucrose galactosyltransferase 6 RS38	4
8469-1	Zinc finger	zf-AN1	zinc finger an1 domain-containing stress-associated protein 12	3
18983-1	Zinc finger	zf-B_box	zinc finger protein constans-like 16	1
23065-1	Zinc finger	zf-B_box	zinc finger protein constans-like 16	1
6938-1	Zinc finger	zf-C2H2_6	zinc finger protein zat11-like	3
27662-1	Zinc finger	zf-C2H2_jaz	zinc finger protein magpie-like	2
10143-1	Zinc finger	zf-CCCH	zinc finger ccch domain-containing protein 5-like	8
24441-1	Zinc finger	zf-RING_2	ring u-box domain-containing protein	1
4471-1	Zinc finger	Zinc finger	ankyrin repeat and zinc finger domain-containing protein	14
21518-1	Zinc finger	Zinc finger	bed zinc finger and hat dimerization domain-containing protein	1
8255-1	Zinc finger	Zinc finger	bed zinc finger and hat dimerization domain-containing protein	1
21351-1	Zinc finger	Zinc finger	bromodomain adjacent to zinc finger domain protein 2b	8
24518-1	Zinc finger	Zinc finger	bromodomain adjacent to zinc finger domain protein 2b	8
28301-1	Zinc finger	Zinc finger	c2h2 and c2hc zinc finger-containing protein	1
15662-1	Zinc finger	Zinc finger	c2-h2 zinc finger protein	1
27389-1	Zinc finger	Zinc finger	ccch-type zinc finger protein	6
20848-1	Zinc finger	Zinc finger	dof zinc finger protein	2
8444-1	Zinc finger	Zinc finger	gata type zinc finger transcription factor-like protein	2
11852-1	Zinc finger	Zinc finger	morc family cw-type zinc finger protein	8
6277-1	Zinc finger	Zinc finger	nf-x1-type zinc finger protein nfxl1-like	17
9062-1	Zinc finger	Zinc finger	ring finger and chy zinc finger domain-containing protein	2
24251-1	Zinc finger	Zinc finger	ring finger and chy zinc finger domain-containing protein 1	1
27852-1	Zinc finger	Zinc finger	ring zinc finger protein	2
7428-1	Zinc finger	Zinc finger	ring zinc finger protein	1
18254-1	Zinc finger	Zinc finger	swim zinc finger-like protein	12
25965-1	Zinc finger	Zinc finger	traf type zinc finger domain containing 1	1
11717-1	Zinc finger	Zinc finger	zinc finger	4
13233-1	Zinc finger	Zinc finger	zinc finger	3
3498-1	Zinc finger	Zinc finger	zinc finger	3
15945-1	Zinc finger	Zinc finger	zinc finger (ran-binding) family protein	1
16095-1	Zinc finger	Zinc finger	zinc finger (ran-binding) family protein	1
27519-1	Zinc finger	Zinc finger	zinc finger (ran-binding) family protein	1
10747-1	Zinc finger	Zinc finger	zinc finger a20 and an1 domain-containing stress-associated protein 5-like	2
22601-1	Zinc finger	Zinc finger	zinc finger ccch domain-containing protein	3
10149-1	Zinc finger	Zinc finger	zinc finger ccch domain-containing protein 16	4
12936-1	Zinc finger	Zinc finger	zinc finger ccch domain-containing protein 23	4
23897-1	Zinc finger	Zinc finger	zinc finger ccch domain-containing protein 37	5
21565-1	Zinc finger	Zinc finger	zinc finger ccch domain-containing protein 41	1
21412-1	Zinc finger	Zinc finger	zinc finger ccch domain-containing protein 44-like	6
2406-1	Zinc finger	Zinc finger	zinc finger ccch domain-containing protein 53-like	4
27730-1	Zinc finger	Zinc finger	zinc finger ccch domain-containing protein 53-like	4
11344-1	Zinc finger	Zinc finger	zinc finger ccch domain-containing protein 64	2
17012-1	Zinc finger	Zinc finger	zinc finger ccch-type with g patch domain-containing protein	5
18533-1	Zinc finger	Zinc finger	zinc finger c-x8-c-x5-c-x3-h type family protein	2
1196-2	Zinc finger	Zinc finger	zinc finger protein	2
1823-1	Zinc finger	Zinc finger	zinc finger protein	6
20093-1	Zinc finger	Zinc finger	zinc finger protein	1
2342-1	Zinc finger	Zinc finger	zinc finger protein	1
24903-1	Zinc finger	Zinc finger	zinc finger protein	5
27669-1	Zinc finger	Zinc finger	zinc finger protein 511	1
18146-1	Zinc finger	Zinc finger	zinc finger protein 622	7
2272-1	Zinc finger	Zinc finger	zinc finger protein chloroplastic-like	1
19420-1	Zinc finger	Zinc finger	zinc finger swim domain-containing protein	1
641-2			14-3-3 protein	4
157-3			14-3-3-like protein gf14-6	3
17478-1			177 protein	1
4941-1			19 protein	3
541-2			19 protein	2
7154-1			1-aminocyclopropane-1-carboxylate oxidase	1
7870-1			1-aminocyclopropane-1-carboxylate oxidase	1
12447-1			1-cys peroxiredoxin	8
24540-1			1-deoxy-d-xylulose 5-phosphate synthase	2
23787-1			1-deoxy-d-xylulose 5-phosphate synthase 3	1
4122-1			20s proteasome subunit paf1	1
6012-1			24-sterol c-methyltransferase	2
7741-1			24-sterol c-methyltransferase	2
9322-1			24-sterol c-methyltransferase	2
16272-1			26s proteasome non-atpase regulatory subunit 13	8
13717-1			26s proteasome non-atpase regulatory subunit 14	2
16831-1			26s proteasome non-atpase regulatory subunit 5	1
11827-1			26s proteasome regulatory particle non-atpase subunit	4
28697-1			26s proteasome regulatory subunit	1
8428-1			2c-methyl-d-erythritol -cyclodiphosphate synthase	1
9410-1			2-dehydro-3-deoxyphosphoheptonate aldolase 3-deoxy-d-arabino-heptulosonate 7-phosphate synthetase	2
7588-1			2-oxoglutarate malate translocator	1
27785-1			2-oxoglutarate-dependent dioxygenase	4
9640-1			2-oxoglutarate-dependent dioxygenase	1
2131-1			2-oxoglutarate-dependent dioxygenase family protein	1
21386-1			3 (2 ) -bisphosphate nucleotidase	5
5678-1			30s ribosomal protein chloroplastic-like	5
6264-1			30s ribosomal protein s16	1
1263-2			30s ribosomal protein s17	1
22501-1			30s ribosomal protein s17	6
10404-1			30s ribosomal protein s6	4
18917-1			30s ribosomal protein s9	10
3931-1			3beta-hydroxysteroid-dehydrogenase decarboxylase isoform 2	5
14167-1			3-hydroxy-3-methylglutaryl coenzyme a reductase	7
27681-1			3-hydroxybutyryl- dehydratase	1
16-4			3-hydroxyisobutyryl- hydrolase-like protein	2
19977-1			3-ketoacyl- synthase 1	1
12685-1			3-ketoacyl- synthase 4-like	1
4990-1			3-phosphoinositide-dependent protein kinase-	7
21168-1			4 protein	4
27822-1			40s ribosomal protein	1
4797-1			40s ribosomal protein	1
22392-1			40s ribosomal protein s15a	3
17531-1			40s ribosomal protein s15a-5	1
6099-1			40s ribosomal protein s15a-5	1
15809-1			40s ribosomal protein s17-4	1
21511-1			40s ribosomal protein s17-4	2
1059-2			40s ribosomal protein s7-like protein	3
20497-1			40s ribosomal protein sa	7
26718-1			4-coumarate ligase	5
15532-1			4-coumarate- ligase-like protein	1
17417-1			4-hydroxyphenylpyruvate dioxygenase	7
15464-1			5 -3 exonuclease-like protein	2
19312-1			5 -3 exonuclease-like protein	3
24596-1			5 deoxy cytosolic type c protein domain containing protein	1
13850-1			5 -nucleotidase domain-containing protein ddb_g0275467-like	1
11430-1			50s ribosomal protein l1	5
10486-1			50s ribosomal protein l13	3
17937-1			50s ribosomal protein l18	1
27373-1			50s ribosomal protein l18	3
9642-1			50s ribosomal protein l29	1
22087-1			50s ribosomal protein l34	1
27831-1			60s acidic ribosomal protein p3-2	3
17512-1			60s ribosomal protein l10	1
7155-1			60s ribosomal protein l10	1
21345-1			60s ribosomal protein l12	2
8385-1			60s ribosomal protein l13a	3
3369-1			60s ribosomal protein l23a	1
8087-1			60s ribosomal protein l24	1
11583-1			60s ribosomal protein l26	7
24181-1			60s ribosomal protein l27	4
6558-1			60s ribosomal protein l28	2
8201-1			60s ribosomal protein l35a	6
23285-1			60s ribosomal protein l37	2
3518-1			60s ribosomal protein l38	1
3800-1			60s ribosomal protein l7a	4
13402-1			60s ribosomal protein l9	2
10774-1			6-phosphofructokinase 3-like	8
18352-1			6-phosphogluconate dehydrogenase	2
4911-1			a1 cistron-splicing factor aar2	6
20211-1			aaa-type atpase like protein	1
9375-1			aaa-type atpase-like protein	1
10798-1			aberrant root formation protein 4	1
23970-1			abhydrolase domain-containing protein fam108c1-like	1
225-3			abscisic insensitive 1b	2
6320-1			acetolactate synthase	2
20699-1			acetolactate synthase small subunit	1
25340-1			acetyl-coenzyme a carboxylase carboxyl transferase subunit alpha	4
27299-1			acid phosphatase	6
26266-1			acid phosphatase 1	1
19-4			acid phosphatase class iiib protein	5
22578-1			acid phosphatase class iiib protein	2
26885-1			acid phosphatase vanadium-dependent haloperoxidase-related protein	7
13944-1			acidic chitinase	1
28675-1			acidic chitinase	4
7357-1			acidic leucine-rich nuclear phosphoprotein 32-related protein	1
8677-1			actin cross-linking protein	4
24466-1			actin depolymerizing factor 5	1
15713-1			actin-6	2
17242-1			actin-6	1
9358-1			acyl- -binding domain 3	2
28426-1			acyl- -binding domain-containing protein	6
13433-1			acyl carrier protein	1
3619-1			acyl carrier protein	1
22998-1			acyl- n-acyltransferases-like protein	3
17143-1			acyl-coenzyme a thioesterase 8-like	5
11025-1			acylphosphatase family	4
27471-1			acyltransferase-like protein	3
26072-1			adagio protein 1	3
9483-1			adenosine 3 -phospho 5 -phosphosulfate	4
10271-1			adenosine 3 -phospho 5 -phosphosulfate transporter 1-like	3
10499-1			adenyl cyclase	2
15937-1			adenylate kinase	3
20519-1			adenylate kinase	3
18305-1			adenylosuccinate lyase	1
1483-2			adenylyl-sulfate kinase	3
21606-1			adipocyte plasma membrane-associated protein	1
27747-1			adipor-like receptor cg5315-like	5
1751-1			adp-glucose pyrophosphorylase-like protein	5
19973-1			adp-ribosylation factor	1
27932-1			adp-ribosylation factor	2
8207-1			adp-ribosylation factor	1
26005-1			adp-ribosylation factor gtpase-activating protein agd2-like	2
8947-1			adp-ribosylation factor gtpase-activating protein agd3-like	2
1165-2			afg1-like protein	1
28665-1			afp-like protein 2	2
2686-1			agamous-like protein	1
24730-1			agenet domain containing protein expressed	3
13439-1			agenet domain-containing protein	2
1014-2			agenet domain-containing protein bromo-adjacent homology domain-containing protein	4
1125-2			agmatine deiminase	4
13750-1			aig1	1
27910-1			aig1 domain-containing protein	8
7821-1			aim1 protein	15
25658-1			air9 protein	13
2201-1			alanine--glyoxylate aminotransferase 2 homolog mitochondrial-like	2
6864-1			alanyl-trna synthetase	2
13264-1			albumin 1	1
27000-1			albumin 1	4
3456-1			albumin 1	5
9335-1			albumin 1	1
9341-1			albumin 1	1
14294-1			alcohol dehydrogenase	5
8695-1			alcohol dehydrogenase	2
17886-1			alcohol dehydrogenase class iii	1
25457-1			alcohol dehydrogenase class iii	1
14258-1			alcohol dehydrogenase transcription factor myb sant-like protein	1
1467-2			alcohol dehydrogenase transcription factor myb sant-like protein	6
4737-1			alcohol dehydrogenase-like protein	1
2812-1			alcohol oxidase	3
2665-1			aldehyde dehydrogenase	3
8722-1			aldehyde dehydrogenase	4
15120-1			aldehyde dehydrogenase family 2 member mitochondrial-like	1
3754-1			aldehyde dehydrogenase family 2 member mitochondrial-like	7
24056-1			aldehyde dehydrogenase family 7 member a1	3
4154-1			aldo keto reductase	8
4981-1			aldose 1-epimerase	7
17395-1			allantoate amidohydrolase	9
22591-1			allantoate amidohydrolase	10
8138-1			allantoate amidohydrolase	7
9733-1			allene oxide cyclase chloroplastic-like	2
23484-1			allene oxide synthase	10
11222-1			alpha beta hydrolase related protein	1
18396-1			alpha beta hydrolase-fold family protein	12
7849-1			alpha beta-hydrolase domain-containing protein	1
692-2			alpha- -galacturonosyltransferase	1
723-2			alpha- -galacturonosyltransferase	1
19202-1			alpha- -galacturonosyltransferase 1-like	1
1680-2			alpha glucosidase-like protein	6
5951-1			alpha glucosidase-like protein	19
17915-1			alpha tubulin 1	1
6111-1			alpha tubulin 1	3
18627-1			alpha-expansin 4	1
14860-1			alpha-galactosidase alpha-n-	9
17898-1			alpha-galactosidase alpha-n-	9
9528-1			alpha-ketoglutarate-dependent dioxygenase alkb homolog 3-like	1
19700-1			alpha-l-fucosidase 2-like	5
20164-1			alpha-mannosidase-like protein	5
7601-1			altered inheritance rate of mitochondria protein 25-like	6
5568-1			aluminum-activated malate transporter 4-like	2
2140-1			aluminum-activated malate transporter 9-like	3
26037-1			amidohydrolase family protein	9
15418-1			amino acid binding	3
9546-1			amino acid binding	1
18610-1			amino acid permease-like protein	1
2631-1			amino acid permease-like protein	1
15858-1			amino acid transporter	9
17819-1			amino acid transporter	5
22251-1			aminoacyl trna synthase complex-interacting multifunctional protein 1-like	4
25364-1			aminoalcoholphosphotransferase	1
15407-1			aminophospholipid atpase	13
28362-1			aminophospholipid atpase	10
27461-1			amsh-like ubiquitin thiolesterase 1-like	2
7522-1			anaphase promoting complex subunit 5	2
1315-2			anaphase-promoting complex subunit 8-like	2
15805-1			ankyrin repeat family protein	1
19359-1			ankyrin repeat-containing	1
25320-1			ankyrin repeat-containing protein	13
8539-1			ankyrin repeat-containing protein	1
12900-1			ankyrin repeat-containing protein at3g12360-like	1
6737-1			ankyrin repeat-containing protein at5g02620-like	3
19806-1			annexin d1	4
6359-1			annexin d4-like	4
24601-1			annexin d5-like	1
10362-1			annexin-like protein	2
11876-1			annotation was added to scaffolds in november 2011~long-chain-fatty-acid ligase	2
3018-1			annotation was added to scaffolds in november 2011~long-chain-fatty-acid ligase	1
17653-1			anthocyanidin -o-glucosyltransferase-like	1
15571-1			anthocyanin 3 -o-beta-glucosyltransferase	1
18378-1			anthocyanin 3 -o-beta-glucosyltransferase	1
21402-1			anthocyanin 3 -o-beta-glucosyltransferase	1
2411-1			anthocyanin 3 -o-beta-glucosyltransferase	9
27041-1			anthocyanin 3 -o-beta-glucosyltransferase	3
11003-1			ap-1 complex subunit gamma-1	5
20659-1			ap-1 complex subunit gamma-1	3
26399-1			ap2 b3 domain-containing protein	3
26520-1			ap2 erf domain-containing transcription factor	1
821-2			ap2 erf domain-containing transcription factor	4
22343-1			ap2-like ethylene-responsive transcription factor	7
7605-1			ap-3 complex subunit mu-1-like	3
9197-1			ap-3 complex subunit mu-1-like	3
2857-1			ap3-complex subunit beta-a-like	1
22849-1			ap-4 complex subunit epsilon-like	3
26607-1			ap-4 complex subunit sigma-1	2
24358-1			apo protein 2	1
24453-1			apo protein 3	5
19560-1			apoplastic invertase	1
17314-1			apoptosis inhibitory protein 5	3
16137-1			arginine methyltransferease	3
15807-1			argininosuccinate synthase	1
9812-1			arginyl-trna--protein transferase 1-like	16
15395-1			arid bright dna-binding domain-containing protein	3
5549-1			arid bright dna-binding domain-containing protein	3
1214-2			arm repeat superfamily protein	1
26780-1			armadillo beta-catenin repeat family protein	2
11675-1			armadillo beta-catenin-like repeat and c2 domain-containing protein	1
11650-1			armadillo beta-catenin-like repeat-containing protein	1
15089-1			armadillo beta-catenin-like repeat-containing protein	4
15209-1			armadillo beta-catenin-like repeat-containing protein	12
18567-1			armadillo beta-catenin-like repeat-containing protein	6
19625-1			armadillo beta-catenin-like repeat-containing protein	1
25307-1			armadillo beta-catenin-like repeat-containing protein	1
4095-1			armadillo beta-catenin-like repeat-containing protein	8
15284-1			armadillo beta-catenin-like repeats-containing protein	1
5224-1			armadillo repeat-containing kinesin-like protein 2	1
6598-1			armadillo repeat-containing kinesin-like protein 2-like	8
28534-1			arogenate dehydrogenase	4
22912-1			arp protein	9
27802-1			ascorbate peroxidase	1
17565-1			asparaginyl-trna cytoplasmic 1-like	11
1995-1			asparaginyl-trna synthetase	1
12628-1			aspartate aminotransferase	7
19627-1			aspartic proteinase	11
2466-1			aspartic proteinase	1
855-2			aspartic proteinase	5
8562-1			aspartic proteinase	1
10329-1			aspartic proteinase nepenthesin-1	7
2920-1			aspartic proteinase nepenthesin-1	2
8484-1			aspartic proteinase nepenthesin-1	4
17842-1			aspartic proteinase nepenthesin-1-like	3
11679-1			aspartic proteinase nepenthesin-2-like	3
1234-2			aspartic proteinase oryzasin-1-like	10
24278-1			aspartic proteinase-like protein 1-like	3
7925-1			aspartic proteinase-like protein 1-like	3
8979-1			aspartic proteinase-like protein 1-like	1
12817-1			aspartic proteinase-like protein 2-like	2
18609-1			aspartic proteinase-like protein 2-like	1
9694-1			aspartic proteinase-like protein 2-like	7
27319-1			aspartokinase-homoserine dehydrogenase	6
6193-1			aspartokinase-homoserine dehydrogenase	9
15335-1			aspartyl protease	1
17212-1			aspartyl protease	2
20670-1			aspartyl protease	5
24026-1			aspartyl protease	1
18756-1			aspartyl protease family protein	17
12582-1			aspartyl-trna synthetase	2
2495-1			aspartyl-trna synthetase	1
1306-2			at1g03560-like protein	5
17257-1			at1g04030	9
3186-1			at1g06530-like protein	1
9608-1			at1g67170	5
8182-1			at3g27570 mmj24_12	11
10611-1			at4g14190-like protein	3
20441-1			at5g03870	1
26201-1			at5g05680-like protein	1
13354-1			atp binding	12
13857-1			atp binding	7
20545-1			atp binding	9
28000-1			atp binding	1
4782-1			atp binding	1
9287-1			atp gtp binding protein	3
4192-1			atp sulfurylase	1
6709-1			atp synthase mitochondrial f1 complex assembly factor 2-like	1
23042-1			atp synthase subunit a chloroplastic	4
28024-1			atpase family aaa domain-containing protein 2b-like	7
28213-1			atp-binding cassette	2
14560-1			atp-citrate lyase a-1	3
7362-1			atp-dependent clp protease atp-binding subunit clpa-like protein	3
26633-1			atp-dependent clp protease atp-binding subunit -like	1
18243-1			atp-dependent clp protease proteolytic subunit	1
4012-1			atp-dependent clp protease proteolytic subunit	7
4297-1			atp-dependent clp protease proteolytic subunit	5
11993-1			atp-dependent dna helicase 2 subunit ku70	13
26567-1			atp-dependent dna helicase q-like 2	11
658-2			atp-dependent helicase	1
9076-1			atp-dependent helicase brm	1
22335-1			atp-dependent protease la domain-containing protein	2
22482-1			atp-dependent rna helicase	2
8765-1			atp-dependent rna helicase ddx1	7
5192-1			atp-dependent rna helicase eif4a	5
3896-1			autophagy-related protein	2
6188-1			autophagy-related protein 18-like	4
23992-1			aux iaa protein	3
15696-1			auxilin-like protein	1
6036-1			auxilin-related protein 2-like	6
21300-1			auxin efflux carrier component	3
21682-1			auxin efflux carrier component	3
560-2			auxin efflux carrier protein	1
4965-1			auxin influx carrier protein	1
4093-1			auxin response factor	1
14836-1			auxin response factor 1	6
11181-1			auxin response factor 2	2
25707-1			auxin response factor 25-like	12
278-2			auxin response factor 5	2
12098-1			auxin response factor 6-like	1
5424-1			auxin response factor 6-like	1
2257-1			auxin response factor-like protein	1
18079-1			auxin transporter-like protein 5-like	1
13305-1			auxin-induced protein	6
16541-1			auxin-induced protein	1
15217-1			auxin-induced protein 5ng4	1
16049-1			auxin-induced protein 5ng4	1
18634-1			auxin-induced protein 5ng4	5
21023-1			auxin-induced protein 5ng4	1
28382-1			auxin-induced protein 5ng4	2
4785-1			auxin-induced protein 5ng4	7
6377-1			auxin-induced protein 5ng4	4
7609-1			auxin-induced protein 5ng4	7
17343-1			auxin-induced protein 5ng4-like	3
28450-1			auxin-induced protein 5ng4-like	2
17305-1			auxin-responsive protein	1
18468-1			auxin-responsive protein	3
21315-1			auxin-responsive protein (aux iaa)	2
21529-1			avr susceptible 1	3
8163-1			avr susceptible 1	3
21505-1			avr9 elicitor response protein	3
19474-1			b3 domain-containing protein	8
3060-1			b3 domain-containing protein	9
25193-1			b3 domain-containing transcription factor abi3-like	7
1764-1			bah and coiled-coil domain-containing protein	6
13840-1			bah and tfiis domain-containing protein	3
24152-1			bah and tfiis domain-containing protein	3
2463-1			bah and tfiis domain-containing protein	3
25782-1			bah and tfiis domain-containing protein	3
4691-1			bahd acyltransferase dcr	4
15588-1			basic 7s globulin-like	1
16788-1			basic helix-loop-helix	1
13241-1			basic helix-loop-helix domain-containing protein	1
19793-1			basic helix-loop-helix domain-containing protein	1
2162-1			b-block binding subunit of tfiiic	4
27285-1			b-block binding subunit of tfiiic	2
733-2			b-block binding subunit of tfiiic	3
26438-1			bc10 protein	1
27835-1			bcl-2-associated athanogene 5	2
1172-2			bel1-like homeodomain protein 3-like	5
11353-1			beta chain	2
1412-2			beta- -galactosyltransferase 15-like	3
21616-1			beta- -galactosyltransferase 15-like	11
7457-1			beta- insoluble isoenzyme	11
9004-1			beta- insoluble isoenzyme	7
3314-1			beta- -mannosyl-glycoprotein 4-beta-n-acetylglucosaminyltransferase-like	7
6635-1			beta-amylase	12
25765-1			beta-amylase 7-like	4
26772-1			beta-amylase chloroplastic-like	11
27355-1			beta-cyanoalanine synthase	4
14578-1			beta-galactosidase 1-like	3
21902-1			beta-galactosidase 3-like	7
5745-1			beta-galactosidase precursor	5
19658-1			beta-glucosidase 11-like	2
22512-1			beta-glucosidase 11-like	1
27096-1			beta-glucosidase 11-like	1
3078-1			beta-glucosidase 11-like	3
14945-1			beta-hexosaminidase subunit b2-like	1
14681-1			beta-hexosaminidase subunit beta	11
5608-1			beta-ketoacyl-acp synthase i	8
8341-1			beta-ketoacyl-acyl carrier protein synthase iii	2
9067-1			beta-xylosidase 1	15
16228-1			bidirectional sugar transporter sweet4-like	4
6752-1			bifunctional nuclease in basal defense response 1	2
4322-1			bifunctional protein fold	1
7521-1			bifunctional protein fold	2
24799-1			bile acid:sodium symporter family protein	5
2269-1			binding protein	7
7777-1			binding protein	6
15047-1			biotin carboxylase precursor	4
5507-1			biotin synthase	5
7201-1			biotin synthase	4
14165-1			blue copper-like protein	4
13004-1			branched-chain-amino-acid aminotransferase 3	4
14764-1			branchpoint-bridging protein	1
5999-1			branchpoint-bridging protein	1
21199-1			brassinosteroid receptor	1
8143-1			brassinosteroid-regulated protein bru1	5
25301-1			brct domain-containing protein at4g02110-like	1
15268-1			breast carcinoma amplified	1
26293-1			bri1 kinase inhibitor 1-like	5
28315-1			bromodomain and wd repeat-containing protein	1
2343-1			bromodomain protein	1
9116-1			bromodomain protein	2
1969-1			btb poz domain-containing protein at3g09030-like	5
19691-1			btb poz domain-containing protein at3g50780-like	1
28538-1			c2 and gram domain-containing protein at1g03370-like	2
23086-1			caax amino terminal motif-containing protease	7
19921-1			caax prenyl protease 2	1
26519-1			caffeic acid 3-o-methyltransferase	2
5983-1			calcineurin b-like protein 10	5
15875-1			calcineurin subunit b	1
4378-1			calcineurin-like metallo-phosphoesterase-like protein	1
16311-1			calcium dependent protein kinase	8
14302-1			calcium uptake protein mitochondrial-like	2
12594-1			calcium-binding ef hand family protein	13
22747-1			calcium-binding ef hand family protein	2
26096-1			calcium-dependent lipid-binding domain-containing protein	1
16970-1			calcium-dependent phosphotriesterase-like protein	4
13893-1			calcium-dependent protein	4
11399-1			calcium-dependent protein kinase	1
1336-2			calcium-dependent protein kinase	6
16713-1			calcium-dependent protein kinase	2
28037-1			calcium-dependent protein kinase	1
725-2			calcium-dependent protein kinase	2
12967-1			calcium-dependent protein kinase 3-like isoform 1	9
27359-1			calcium-dependent protein kinase 3-like isoform 1	2
24595-1			calcium-transporting atpase endoplasmic reticulum-type-like	1
15833-1			calcium-transporting atpase plasma membrane-type-like	1
257-3			callose synthase	1
24455-1			calmodulin binding	2
19509-1			calmodulin-binding protein	1
657-2			calmodulin-binding protein	7
3238-1			calmodulin-binding transcription activator 1	3
18556-1			calmodulin-binding transcription activator 2-like	8
21843-1			calmodulin-binding transcription activator 3	1
19739-1			calmodulin-like protein 1-like	1
22536-1			calmodulin-like protein 5-like	2
1566-2			calmodulin-related protein	1
14721-1			calreticulin-3- partial	7
23397-1			carbohydrate binding	2
23791-1			carbohydrate kinase-like protein	7
27115-1			carbohydrate-binding x8 domain-containing protein	2
23604-1			carbon catabolite repressor protein 4 homolog 6-like	3
6347-1			carbon catabolite repressor protein 4-like 3	4
9526-1			carbon catabolite repressor protein 4-like 3	6
14516-1			carbon catabolite repressor protein 4-like 4	1
23381-1			carbon catabolite repressor protein 4-like 4	1
24381-1			carbonic anhydrase	1
29-4			carbonic anhydrase	1
16684-1			carnitine racemase like protein	3
12993-1			carotenoid cleavage dioxygenase 4	11
14341-1			casein kinase i isoform delta-like	2
23082-1			casein kinase i isoform delta-like	2
25482-1			casein kinase i isoform delta-like	2
4796-1			casein kinase i isoform delta-like	1
3281-1			casein kinase i isoform delta-like protein	1
4392-1			casein kinase ii subunit alpha-2-like	1
19567-1			casp-like protein at2g38480-like	1
22865-1			cation calcium exchanger 4	4
13252-1			cation proton exchanger	4
28378-1			cationic amino acid transporter	10
6211-1			cazy family gt8	5
21970-1			cbl-interacting protein kinase 1	1
27145-1			cbl-interacting protein kinase 1	2
3288-1			cbl-interacting protein kinase 1	2
19898-1			cbl-interacting serine threonine-protein	1
7649-1			cbl-interacting serine threonine-protein kinase 11-like	9
21643-1			cbl-interacting serine threonine-protein kinase 12-like	3
23462-1			ccaat enhancer-binding protein zeta-like	1
25731-1			ccaat-binding transcription factor subunit	2
3869-1			ccr4-not transcription complex subunit 10-like	12
17091-1			cdk-activating kinase assembly factor mat1	1
18386-1			cell cycle regulated microtubule associated protein	5
21535-1			cell division	6
15371-1			cell division control protein	1
11090-1			cell division cycle 5-like	1
27286-1			cell division cycle protein 27 homolog b-like	1
17051-1			cell division protein	7
1308-2			cell elongation protein diminuto	7
10577-1			cell number regulator 6	1
8981-1			cellular nucleic acid-binding protein	1
1957-1			cellulose synthase	1
28504-1			cellulose synthase	13
21841-1			cellulose synthase-like protein d5-like	1
13075-1			centromere protein	1
3005-1			chalcone-flavanone isomerase family protein	4
13940-1			chaperone activity of bc1 complex- mitochondrial-like	5
19689-1			chaperone -domain containing protein	6
20647-1			chaperone -domain containing protein	3
23755-1			chaperone protein	8
20296-1			chaperone protein chloroplastic-like	2
11994-1			chaperone protein dnaj	6
24273-1			chaperone protein dnaj	5
9251-1			chaperone protein dnaj	2
1227-2			chaperone protein dnaj 49	2
3802-1			chaperone protein dnaj 6	2
22064-1			chaperone protein dnaj chloroplast	1
13530-1			chaperone protein dnaj mitochondrial-like	3
27793-1			chaperone protein htpg family protein	2
15622-1			Chaperonin 10 kda	1
13614-1			charged multivesicular body protein 4b	3
15967-1			chitinase domain-containing protein 1-like	1
22675-1			chitinase-like protein 2	1
9607-1			chitinase-like protein 2	5
26501-1			chloride channel	2
8057-1			chloride channel	1
8360-1			chloride channel	1
12372-1			chlorophyll a b-binding protein	1
19160-1			chlorophyll a b-binding protein	1
26688-1			chlorophyll a b-binding protein	2
6232-1			chlorophyll a-b binding chloroplastic-like	1
16203-1			chlorophyll a-b binding protein	1
7011-1			chlorophyll b reductase	9
6538-1			chlorophyll synthase	3
24459-1			chloroplast envelope membrane	2
3159-1			chloroplast sensor kinase	8
11652-1			chloroplastic group iia intron splicing facilitator chloroplastic-like	7
1686-2			chloroplastic group iia intron splicing facilitator chloroplastic-like	6
22870-1			chloroplastic group iia intron splicing facilitator chloroplastic-like	7
620-2			chloroplastic group iia intron splicing facilitator crs1	7
10985-1			chloroplastic group iib intron splicing facilitator crs2-b	5
28617-1			chlororespiratory reduction 6	1
16211-1			chorismate mutase	1
20673-1			chorismate mutase	1
16350-1			chromatin remodeling complex subunit	5
25604-1			chromatin remodeling complex subunit	13
9868-1			chromatin remodeling complex subunit	1
12527-1			chromatin-remodeling protein 11	1
19354-1			chromatin-remodeling protein 11	2
25478-1			chromo domain-containing protein lhp1	1
2277-1			chromodomain helicase dna binding protein	1
23488-1			chromodomain helicase dna binding protein	1
23339-1			chromodomain-helicase-dna-binding protein 2-like	2
24209-1			cinnamoyl reductase	8
1616-2			cinnamyl alcohol dehydrogenase	4
17829-1			cinnamyl alcohol dehydrogenase	7
2804-1			cinnamyl alcohol dehydrogenase-related protein	1
9928-1			cis-zeta-carotene isomerase	13
4685-1			class e vacuolar protein-sorting machinery protein hse1	3
1978-1			class i chitinase	1
20575-1			clathrin adaptor complexes medium subunit family protein	2
10260-1			clathrin assembly protein	1
7808-1			clathrin assembly protein at5g35200-like	2
13392-1			clathrin heavy chain	1
23415-1			cle28 protein	2
21333-1			clip-associating protein	1
11012-1			coatomer epsilon subunit	2
2166-1			cobalt ion binding protein	4
5958-1			cobalt ion binding protein	6
7977-1			cobra-like 4 protein	5
20825-1			cofactor assembly of complex c	5
9199-1			cofactor-independent phosphoglycerate mutase	21
19743-1			cold regulated protein 27	1
20015-1			cold regulated protein 27	1
7440-1			cold shock domain protein 3	5
13765-1			complex 1 protein containing protein	2
26896-1			concanavalin a-like lectin	5
8089-1			concanavalin a-like lectin	1
9893-1			condensin complex components subunit	1
26976-1			condensin complex subunit 3-like	11
15392-1			condensin-2 complex subunit d3-like	12
14086-1			condensin-2 complex subunit g2	2
12692-1			conserved oligomeric golgi complex subunit	6
4572-1			conserved oligomeric golgi complex subunit	3
10802-1			conserved oligomeric golgi complex subunit 7-like	2
15511-1			conserved oligomeric golgi complex subunit 8-like	1
5134-1			cop1-interacting protein 7	14
5794-1			cop9 signalosome complex subunit 3	1
21753-1			cop9 signalosome complex subunit 7	6
20326-1			copine (calcium-dependent phospholipid-binding protein) family	2
18476-1			core-2 i-branching beta- -n-acetylglucosaminyltransferase family protein	2
22435-1			core-2 i-branching beta- -n-acetylglucosaminyltransferase family protein	5
85-3			core-2 i-branching beta- -n-acetylglucosaminyltransferase family protein	5
18820-1			coronitine insensitive 1	1
7859-1			cre-dyf-14 protein	1
13655-1			c-terminal binding protein an-like	10
1351-2			ctp synthase	1
14744-1			ctp synthase	4
27012-1			cucumber peeling	1
22700-1			cucumisin-like	1
23764-1			cugbp elav-like family member 1-like	1
13688-1			cullin-1-like isoform 1	3
19869-1			cullin-1-like isoform 1	2
26847-1			cupin 4 family protein	3
3990-1			cwf19-like protein 2-like	1
19998-1			cxe carboxylesterase	3
7265-1			cxe carboxylesterase	5
25522-1			cyclase family protein	1
8497-1			cyclin d2	1
22740-1			cyclin d3-1	1
11478-1			cyclin delta-3	1
27005-1			cyclin dependent kinase inhibitor	5
16337-1			cyclin family protein	5
27677-1			cyclin-dependent kinase f-1	7
8361-1			cyclin-dependent protein	2
22298-1			cycloartenol synthase	2
805-2			cyclophilin-like peptidyl-prolyl cis-trans isomerase family protein	1
3453-1			cysteine desulfurase	8
13310-1			cysteine proteinase	2
27570-1			cysteine proteinase	2
6947-1			cysteine proteinase	12
4816-1			cysteine proteinase inhibitor	4
25715-1			cysteine proteinase inhibitor 1-like	1
15610-1			cysteine proteinase rd21a-like	1
14919-1			cysteine-rich receptor-like protein kinase	2
19218-1			cysteine-rich receptor-like protein kinase	3
19919-1			cysteine-rich receptor-like protein kinase	1
2010-1			cysteine-rich receptor-like protein kinase	2
2167-1			cysteine-rich receptor-like protein kinase	7
21694-1			cysteine-rich receptor-like protein kinase	2
5752-1			cysteine-rich receptor-like protein kinase	4
5993-1			cysteine-rich receptor-like protein kinase	6
6826-1			cysteine-rich receptor-like protein kinase 42-like	3
5137-1			cysteine-rich repeat secretory protein	1
24669-1			cysteine-rich repeat secretory protein 3-like	1
1954-1			cytidine deaminase	2
26988-1			cytidine deaminase	8
6774-1			cytidine deaminase	2
8263-1			cytochrome b561 ferric reductase transmembrane family protein	6
25299-1			cytochrome c	1
846-2			cytochrome c oxidase assembly protein ctag	2
19229-1			cytochrome c oxidase polypeptide vib	1
21030-1			cytochrome c oxidase subunit 6b-1-like	1
714-2			cytochrome c1 heme protein	1
10768-1			cytochrome p450	8
19371-1			cytochrome p450	2
19850-1			cytochrome p450	8
22987-1			cytochrome p450	5
23253-1			cytochrome p450	17
27817-1			cytochrome p450	4
2824-1			cytochrome p450	9
5452-1			cytochrome p450	10
27539-1			cytochrome p450 71a26-like	1
16383-1			cytochrome p450 724b1	2
27912-1			cytochrome p450 83b1-like	2
7064-1			cytochrome p450 90a1	1
18613-1			cytochrome p450 monooxygenase cyp704g7	1
10973-1			cytochrome p450 monooxygenase cyp72a61	3
16204-1			cytokinin hydroxylase-like	2
21570-1			cytokinin-o-glucosyltransferase	1
14755-1			cytoplasmic trna 2-thiolation protein 1	1
1579-2			cytosolic purine 5 -nucleotidase-like	1
15836-1			cytosolic purine 5 -nucleotidase-like	1
3066-1			cytosolic purine 5 -nucleotidase-like	5
18022-1			d111 g-patch domain-containing protein	3
9504-1			d-alanine--d-alanine ligase family protein	4
27715-1			dcd (development and cell death) domain protein	5
27339-1			d-cysteine desulfhydrase	2
28615-1			ddb1- and cul4-associated factor homolog 1-like	1
17537-1			dead box atp-dependent rna	7
2431-1			dead-box atp-dependent rna helicase 14	6
26853-1			dead-box atp-dependent rna helicase 14	6
17498-1			dead-box atp-dependent rna helicase 22-like	11
2753-1			dead-box atp-dependent rna helicase 37-like	7
2627-1			dead-box atp-dependent rna helicase 50-like	4
20551-1			dead-box atp-dependent rna helicase 53-like	11
5877-1			dead-box atp-dependent rna helicase 57-like	5
14955-1			dead-box atp-dependent rna helicase 8	2
22842-1			dead-box atp-dependent rna helicase chloroplastic-like	12
10312-1			defensin fusion	4
17258-1			dehydration-responsive element-binding protein 2d-like	2
6772-1			dehydroascorbate reductase	1
13713-1			della protein	7
4234-1			delta( ) ( )-dienoyl- isomerase 1	5
1907-1			denticleless protein homolog	1
3471-1			deoxyhypusine synthase	3
3133-1			derlin-1	1
1162-2			desiccation protectant protein lea14-like protein	1
27683-1			desiccation-related protein pcc13-62	2
16763-1			dextran-binding lectin a	1
28232-1			diacylglycerol acyltransferase type 2	2
292-2			diacylglycerol kinase 2	1
28676-1			diacylglycerol kinase-like	2
1586-2			dicarboxylate tricarboxylate carrier	1
11280-1			dicer-like protein 4	1
11475-1			dicer-like protein 4	2
15925-1			dicer-like protein 4	3
3884-1			dihydrodipicolinate reductase 2	4
17545-1			dihydrodipicolinate synthase	2
3967-1			dihydrolipoamide dehydrogenase precursor	2
12201-1			dimethyladenosine transferase	5
26156-1			diphthine synthase	3
17215-1			dmi1 protein	4
9635-1			dmi1 protein	3
15497-1			dna (cytosine-5)-methyltransferase	1
24385-1			dna (cytosine-5)-methyltransferase drm2	3
1134-2			dna binding	2
11351-1			dna binding	2
16431-1			dna binding	3
1703-2			dna binding	1
18507-1			dna binding	6
199-3			dna binding	2
25548-1			dna binding	3
2666-1			dna binding	1
28482-1			dna binding	2
3420-1			dna binding	2
7151-1			dna binding	4
19773-1			dna binding protein	5
25690-1			dna excision repair protein ercc-1	1
24214-1			dna methyltransferase 1-associated protein	4
21922-1			dna mismatch repair protein	2
22002-1			dna mismatch repair protein msh6-2	6
10405-1			dna polymerase eta	2
9799-1			dna polymerase v	1
17070-1			dna repair protein rad50	1
13483-1			dna repair protein xrcc2-like protein	1
3593-1			dna replication licensing factor mcm3-like protein	8
3365-1			dna replication licensing factor mcm5-a-like	6
15831-1			dna topoisomerase iii	9
16254-1			dna-(apurinic or apyrimidinic site) lyase 2-like	1
6625-1			dna-(apurinic or apyrimidinic site) lyase 2-like	2
3330-1			dna-3-methyladenine glycosylase i	3
15879-1			dna-binding protein phosphatase 2c	4
14504-1			dna-damage-repair toleration protein drt100	14
17190-1			dna-directed rna polymerase	5
13880-1			dna-directed rna polymerase i subunit rpa2-like	12
602-2			dna-directed rna polymerase ii protein	2
176-3			dna-directed rna polymerase ii subunit rpb7	1
27601-1			dna-directed rna polymerase iii subunit rpc6-like	3
17680-1			dna-directed rna polymerase subunit	3
14492-1			dna-directed rna polymerases and iii subunit rpabc1	1
6542-1			dnaj heat shock n-terminal domain-containing protein	4
19065-1			dnaj homolog subfamily c member 13-like	1
26801-1			dnaj homolog subfamily c member 25-like	1
10455-1			dna-repair protein	3
5542-1			DNAse I Domains: Exo_endo_phos, RVT_1 (uncharacterized protein loc100799415)	9
28005-1			dolichol-phosphate mannosyltransferase	3
16994-1			dolichyl-diphosphooligosaccharide-protein glycosyltransferase subunit	1
28100-1			dolichyl-diphosphooligosaccharide--protein glycosyltransferase subunit stt3-like	6
11159-1			dolichyl-phosphate beta-glucosyltransferase	3
15319-1			dol-p-glc:glc man c -pp-dol alpha- -glucosyltransferase-like	5
21784-1			domain-containing gpi-anchored protein	5
2897-1			domon domain-containing protein	1
13812-1			double-stranded rna binding	3
17391-1			double-stranded rna binding	3
25249-1			double-stranded rna binding	3
1895-1			double-stranded rna-binding protein 4-like	5
4481-1			double-stranded rna-binding protein 4-like	2
21679-1			dsrna-binding protein	1
9084-1			dual specificity protein kinase pyk1-like	3
19385-1			dual specificity protein kinase pyk2	1
22942-1			dual specificity protein phosphatase 12-like	1
22745-1			dual specificity protein phosphatase family protein	1
7453-1			duf21 domain-containing protein at1g47330-like	5
7300-1			duf21 domain-containing protein at4g14240-like	1
26834-1			duf246 domain-containing protein at1g04910-like	2
4660-1			duf246 domain-containing protein at1g04910-like	2
13882-1			duf579 protein	4
24013-1			d-xylose-proton symporter-like 2	4
27497-1			d-xylose-proton symporter-like 2	4
2071-1			dynamin-related protein 1a	17
11967-1			dynamin-related protein 1e	2
15694-1			dynamin-related protein 3a	1
17239-1			dynein light chain	2
23369-1			e3 ubiquitin protein ligase drip2-like	2
9484-1			e3 ubiquitin-protein ligase	1
8268-1			e3 ubiquitin-protein ligase aip2-like isoform 1	1
27279-1			e3 ubiquitin-protein ligase at4g11680-like	1
11900-1			e3 ubiquitin-protein ligase atl23-like	6
11777-1			e3 ubiquitin-protein ligase herc2-like	1
15314-1			e3 ubiquitin-protein ligase orthrus 2-like	1
22956-1			e3 ubiquitin-protein ligase prt1	1
20286-1			e3 ubiquitin-protein ligase rfwd3-like	1
794-2			e3 ubiquitin-protein ligase rglg2-like	5
17852-1			e3 ubiquitin-protein ligase rhf2a-like	1
24894-1			e3 ubiquitin-protein ligase rhf2a-like	1
10550-1			e3 ubiquitin-protein ligase shprh-like	5
19547-1			e3 ubiquitin-protein ligase sinat5	2
28364-1			e3 ubiquitin-protein ligase ubr3-like	2
6301-1			e3 ubiquitin-protein ligase upl1-like	10
11268-1			e3 ubiquitin-protein ligase upl3-like	1
5214-1			e3 ubiquitin-protein ligase upl6	4
7197-1			e3 ubiquitin-protein ligase upl6	16
8148-1			e3 ubiquitin-protein ligase xbat31-like	2
24930-1			e3 ubiquitin-protein ligase xbat33-like	1
17064-1			early light-induced protein	1
26074-1			early nodulin-like protein	1
11661-1			e-cadherin binding protein	1
875-2			ectonucleoside triphosphate diphosphohydrolase	11
23034-1			ectonucleotide pyrophosphatase phosphodiesterase family member	1
6955-1			ectonucleotide pyrophosphatase phosphodiesterase family member	9
26026-1			efr3-like protein	1
27721-1			eh-domain-containing protein	4
27841-1			eid1-like f-box protein 2-like	1
12241-1			elicitor-responsive protein	4
19804-1			elmo domain-containing protein a-like	2
2551-1			elongation factor 1-alpha	1
4601-1			elongation factor 1-alpha	1
16175-1			elongation factor chloroplastic-like	2
23978-1			elongation factor p	4
25160-1			embryo defective 2410 protein	1
28342-1			endo- -beta-glucanase precursor	9
341-2			endo- -beta-xylanase a-like	1
8349-1			endo- -beta-xylanase a-like	1
21238-1			endo- -beta-xylanase c	1
14626-1			endo-beta- -glucanase	11
8522-1			endonuclease iii	3
8815-1			endonuclease or glycosyl hydrolase	2
22181-1			endoplasmic oxidoreductin-2	3
7013-1			endoplasmic reticulum vesicle transporter protein	4
20331-1			endoplasmin-like protein	1
19960-1			endoribonuclease dicer homolog 1-like	3
28552-1			enhancer of rudimentary	1
10417-1			enoyl-acp reductase	1
11283-1			enoyl-acp reductase	7
19350-1			enoyl-acp reductase	7
24451-1			enoyl-acp reductase	6
10572-1			enth vhs gat family protein	1
5099-1			epidermal patterning factor-like protein	1
20797-1			equilibrative nucleoside transporter	1
21860-1			equilibrative nucleoside transporter	1
24342-1			equilibrative nucleoside transporter 4-like	2
22862-1			erd7 protein	1
18645-1			eri1 exoribonuclease	7
7039-1			erythrocyte membrane-associated giant protein antigen 332	2
60-3			erythronate-4-phosphate dehydrogenase family protein	6
1052-2			esterase lipase domain-containing protein	1
16724-1			esterase lipase domain-containing protein	1
19814-1			esterase lipase domain-containing protein	1
22076-1			esterase lipase domain-containing protein	1
14318-1			esterase lipase thioesterase	5
16450-1			esterase lipase thioesterase	1
17394-1			esterase lipase thioesterase family protein	4
6073-1			esterase lipase thioesterase family protein	7
9833-1			esterase lipase thioesterase family protein	6
4166-1			esterase-like protein	3
7058-1			estradiol 17-beta-dehydrogenase 12-like	6
761-2			ethanolamine-phosphate cytidylyltransferase	9
27058-1			ethylene-overproduction protein 1-like	6
8002-1			ethylene-responsive transcription	1
15938-1			ethylene-responsive transcription factor rap2-4	3
15848-1			ethylene-responsive transcription factor rap2-7-like	1
4291-1			eukaryotic initiation factor 4a	4
12036-1			eukaryotic initiation factor 4b	5
25293-1			eukaryotic initiation factor iso-4f subunit p82-34-like	3
14358-1			eukaryotic protein	6
26061-1			eukaryotic protein	6
28505-1			eukaryotic translation initiation factor 2 subunit 3	2
5624-1			eukaryotic translation initiation factor 2 subunit 3	3
8577-1			eukaryotic translation initiation factor 2 subunit alpha	12
11589-1			eukaryotic translation initiation factor 2a	1
24399-1			eukaryotic translation initiation factor 3 subunit	2
2970-1			eukaryotic translation initiation factor 3 subunit	2
26327-1			exocyst complex component 7	6
8519-1			exocyst complex component 7-like	4
18586-1			exocyst complex component sec3a-like	10
19422-1			exocyst complex component sec3a-like	11
3470-1			exonuclease-like protein	1
13661-1			exosome complex component rrp43-like	2
10489-1			exosome complex component rrp46	2
28539-1			exosome complex exonuclease dis3 rrp44	1
14415-1			exosome complex exonuclease rrp40	1
1374-2			exosome component 10-like	1
13988-1			exostosin family protein	2
14126-1			exostosin family protein	1
24753-1			exostosin family protein	13
5722-1			exostosin family protein	1
18929-1			expansin	2
6593-1			expansin	2
9297-1			expansin	1
18115-1			exportin-1-like isoform 1	5
27826-1			exportin-1-like isoform 1	4
5619-1			fad nad -binding oxidoreductase family protein	1
11004-1			fanconi anemia group m protein	7
28473-1			fanconi-associated nuclease 1-like protein	12
16281-1			far upstream element-binding protein	8
21385-1			far upstream element-binding protein	8
20907-1			far1-related protein	1
74-3			far1-related protein	5
7930-1			farnesyltransferase beta subunit	8
14430-1			fasciclin-like arabinogalactan protein	11
16583-1			fasciclin-like arabinogalactan protein 4	1
18656-1			fat-free-like protein	1
914-2			fatty acid	3
10289-1			fatty acyl- reductase	4
258-2			f-box domain containing protein	2
12341-1			f-box family protein	4
12739-1			f-box family protein	1
12799-1			f-box family protein	4
14748-1			f-box family protein	1
25992-1			f-box family protein	1
4255-1			f-box family protein	4
842-2			f-box family protein	9
10723-1			f-box kelch-repeat protein	2
593-2			f-box kelch-repeat protein at1g22040-like	3
10777-1			f-box kelch-repeat protein at1g57790-like	1
27527-1			f-box kelch-repeat protein at1g57790-like	1
7103-1			f-box kelch-repeat protein at1g57790-like	1
19161-1			f-box kelch-repeat protein or23-like	2
14694-1			f-box lrr-repeat protein	1
155-3			f-box lrr-repeat protein	3
7373-1			f-box lrr-repeat protein	1
21802-1			f-box lrr-repeat protein 14	5
25337-1			f-box lrr-repeat protein 14-like	4
14729-1			f-box lrr-repeat protein 17-like	1
19220-1			f-box protein	1
1994-1			f-box protein	5
5644-1			f-box protein	1
8965-1			f-box protein	5
2609-1			f-box protein at2g32560-like	1
6971-1			f-box protein at4g00755-like	1
1365-2			f-box protein pp2-b1	7
1803-1			f-box protein pp2-b1	4
11118-1			f-box protein skip1	6
2035-1			f-box protein skip16	2
21283-1			f-box protein skip31	4
14760-1			f-box-like wd repeat-containing protein tbl1xr1-like	6
18733-1			feronia receptor-like kinase	2
1091-2			ferredoxin- chloroplast	1
12239-1			ferredoxin--nadp leaf chloroplastic-like isoform 1	4
26353-1			ferredoxin-thioredoxin reductase	1
14079-1			ferrochelatase 1	2
23756-1			ferrochelatase 1	1
28026-1			fiber protein fb21	1
14566-1			fibrillarin 2	1
20811-1			filamentation temperature-sensitive h 2b	1
154-3			filament-like plant	2
1846-1			filament-like plant protein	1
24928-1			fk506 binding	2
14471-1			fk506-binding protein	10
21974-1			flap endonuclease 1a	1
23092-1			flavanone 3-hydroxylase	5
25289-1			flavin-containing monooxygenase yucca2-like	2
16144-1			flavonol sulfotransferase-like protein	1
17243-1			flavonol sulfotransferase-like protein	5
6659-1			flavonol sulfotransferase-like protein	7
1217-2			flourescent in blue light protein	12
4907-1			flowering locus t	1
12378-1			flowering time control protein fpa	6
20548-1			flowering time control protein fy	4
20544-1			formate dehydrogenase	8
2975-1			formate dehydrogenase	3
4747-1			formate dehydrogenase	7
7169-1			formate dehydrogenase	1
5775-1			formin-like partial	3
15742-1			formin-like protein 1-like	6
27905-1			frigida	2
4040-1			fructokinase 2	4
8904-1			fructokinase 2	4
23832-1			fructokinase 3	7
2939-1			fructose-bisphosphate class i	2
19273-1			fumarate class ii	3
22848-1			fumarylacetoacetate hydrolase domain-containing protein 1 homolog	2
16159-1			g patch domain-containing protein	1
21178-1			g1121 protein	1
21100-1			g2 mitotic-specific cyclin-1-like	2
16923-1			gaga-binding transcriptional activator	1
28511-1			galactokinase	3
9719-1			galacturonosyltransferase 3	4
15084-1			gamma-glutamyl transpeptidase 4	7
21865-1			gamma-glutamylcysteine synthetase	1
23692-1			gamma-soluble nsf attachment protein	1
27588-1			gata transcription factor	1
24789-1			gata transcription factor 22-like	1
6307-1			gata transcription factor 5	1
14169-1			gc-rich sequence dna-binding factor 1-like	3
25763-1			gdp-fucose protein-o-fucosyltransferase 2	4
16813-1			gdp-l-fucose synthase	6
10093-1			gdsl esterase lipase	2
27300-1			gdsl esterase lipase	9
27477-1			gdsl esterase lipase	5
2927-1			gdsl esterase lipase	5
3706-1			gdsl esterase lipase	6
7419-1			gdsl esterase lipase	3
7631-1			gdsl esterase lipase	2
9643-1			gdsl esterase lipase	6
7772-1			gdsl esterase lipase at1g29670-like	1
19438-1			gdsl esterase lipase at4g10955-like	4
23277-1			gdsl esterase lipase at5g14450-like	3
16419-1			gdsl esterase lipase at5g45910-like	2
3506-1			general transcription factor iie subunit	2
6170-1			general transcription factor iie subunit 1-like	1
12627-1			geranylgeranyl transferase type-1 subunit beta	8
12449-1			germin-like protein	3
9792-1			germin-like protein	1
26600-1			ghmp kinase family protein	15
3816-1			gibberellin induced protein	1
10007-1			global transcription factor group	1
16264-1			glucan -beta-glucosidase	3
11944-1			glucan endo- -beta-glucosidase	4
12212-1			glucan endo- -beta-glucosidase	13
16333-1			glucan endo- -beta-glucosidase	4
6546-1			glucan endo- -beta-glucosidase	3
11566-1			glucan endo- -beta-glucosidase 4 precursor	1
1064-2			glucose-6-phosphate 1-epimerase	7
3501-1			glucose-6-phosphate dehydrogenase	1
23279-1			glucose-6-phosphate dehydrogenase 4	1
8283-1			glucose-6-phosphate isomerase	6
23170-1			glutamate-1-semialdehyde- -aminomutase	2
4923-1			glutamate-gated kainate-type ion channel receptor subunit 5	1
5031-1			glutamate-gated kainate-type ion channel receptor subunit 5	1
6106-1			glutamine synthetase	3
6289-1			glutamyl-trna amidotransferase subunit a-like	2
7915-1			glutamyl-trna reductase	4
28492-1			glutamyl-trna synthetase	4
18703-1			glutaredoxin-like protein	1
17209-1			glutathione peroxidase	1
18718-1			glutathione peroxidase	5
25370-1			glutathione peroxidase	1
13012-1			glutathione s-transferase	2
21522-1			glutathione s-transferase	2
23465-1			glutathione s-transferase	3
19123-1			glutathione s-transferase-like protein	1
26595-1			glutathione transferase 10	4
19441-1			glutelin type-a	1
4863-1			glyceraldehyde-3-phosphate dehydrogenase	2
9013-1			glycerol kinase	6
3507-1			glycerol-3-phosphate acyltransferase	4
26850-1			glycerol-3-phosphate transporter 1-like	6
16926-1			glycerophosphoryl diester phosphodiesterase	4
8880-1			glycerophosphoryl diester phosphodiesterase family protein	3
25864-1			glycine cleavage t protein (aminomethyl transferase)	5
25033-1			glycine d-amino acid oxidases-like	9
27595-1			glycine decarboxylase multi-enzyme h subunit	1
6322-1			glycine decarboxylase multi-enzyme h subunit	1
13787-1			glycine-rich protein	5
16208-1			glycine-rich protein	2
24235-1			glycine-rich protein	2
24985-1			glycine-rich protein	6
4016-1			glycine-rich protein	1
1239-2			glycogen synthase kinase	2
11753-1			glycogenin glucosyltransferase	5
2501-1			glycogenin glucosyltransferase	4
4651-1			glycoside hydrolase family 28 protein	1
16404-1			glycosyl transferase family 17 protein	1
28520-1			glycosyl transferase family 43 protein	3
18148-1			glycosylphosphatidylinositol transamidase	6
18927-1			glycosyltransferase	6
12034-1			glycylpeptide n-tetradecanoyltransferase 1	6
18635-1			glycyl-trna synthetase	19
28386-1			glyoxalase ii	3
17869-1			glyoxylate reductase	1
26691-1			gmp synthase	1
7030-1			gmp synthase	1
25202-1			golgin candidate 1	6
10466-1			golgin candidate 3-like	18
13229-1			golgin candidate 5	11
4663-1			golgin candidate 6-like	16
25789-1			gonadotropin beta chain	4
18364-1			gpi ethanolamine phosphate transferase 1-like	2
18480-1			gpi inositol-deacylase	1
26611-1			gpi mannosyltransferase 1	7
4200-1			gpi-anchored protein lorelei	4
26408-1			granule-bound starch synthase	1
13366-1			gras family transcription factor	1
19928-1			gras family transcription factor	5
308-2			gras family transcription factor	15
7996-1			gras family transcription factor	5
16387-1			grave disease carrier	1
10977-1			group 3 lea protein	1
27144-1			group ii intron splicing factor crs1-like	5
17457-1			growth-regulating factor 4	5
15298-1			growth-regulating factor 5	1
14231-1			gt-2-related protein	2
24698-1			gt-2-related protein	2
17282-1			gtp binding	1
19907-1			gtp cyclohydrolase i	2
2853-1			gtp cyclohydrolase i	2
23968-1			gtp cyclohydrolase ii	3
28053-1			gtpase activating	2
8506-1			gtpase activating-like protein	1
9153-1			gtpase activating-like protein	1
4086-1			gtpase obg-like	1
10441-1			gtp-binding protein	1
28267-1			gtp-binding protein	2
27836-1			gtp-binding protein gb2	1
20672-1			guanine nucleotide-binding 3 homolog	6
373-2			guanylyl cyclase	13
15894-1			gyf domain-containing protein	13
22194-1			gyf domain-containing protein	14
2373-1			gyf domain-containing protein	16
6575-1			h+-transporting atp synthase chain 9-like protein	3
1450-2			haloacid dehalogenase-like hydrolase domain-containing protein	7
13613-1			harpin-induced protein	3
27137-1			haus augmin-like complex subunit	4
4552-1			hd domain-containing protein 2-like	1
1418-2			heat repeat-containing protein	9
3263-1			heat repeat-containing protein	1
9724-1			heat repeat-containing protein	6
24362-1			heat shock	14
26075-1			heat shock	1
21144-1			heat shock class I	2
16018-1			heat shock protein	1
25979-1			heat shock protein	1
18958-1			heat shock protein 101	4
7956-1			heat shock transcription factor hsf4	1
2015-1			heat stress transcription factor a-1	1
19783-1			heat stress transcription factor a-2-like	3
12726-1			heat stress transcription factor b-2b	3
7442-1			heat stress transcription factor b-4	1
12410-1			heavy metal transport detoxification domain-containing protein	1
6876-1			heavy metal transport detoxification domain-containing protein	2
13074-1			helicase sant- dna binding protein	5
1937-1			helicase sant- dna binding protein	5
19971-1			helicase sant- dna binding protein	4
5006-1			helicase sant- dna binding protein	5
5919-1			heme binding protein	1
11207-1			heparan-alpha-glucosaminide n-acetyltransferase-like	2
15613-1			heparan-alpha-glucosaminide n-acetyltransferase-like	6
8045-1			heparan-alpha-glucosaminide n-acetyltransferase-like	1
14279-1			heparanase-like protein 3-like	1
10314-1			heterogeneous nuclear ribonucleoprotein q	1
9382-1			heterogeneous nuclear ribonucleoprotein q	3
22101-1			hexokinase 1	4
23531-1			hexokinase- chloroplastic-like	6
18912-1			high affinity cationic amino acid transporter	1
16268-1			high affinity potassium transporter	5
11213-1			high mobility group family	11
24494-1			high-affinity nickel-transport family protein	2
14146-1			histidine protein methyltransferase 1 homolog	4
16329-1			histidine protein methyltransferase 1 homolog	4
5472-1			histidinol dehydrogenase	4
1938-1			histone acetyltransferase	1
4267-1			histone acetyltransferase	1
7569-1			histone acetyltransferase	11
12458-1			histone acetyltransferase complex component	1
22729-1			histone chaperone asf1b	3
13793-1			histone deacetylase	2
2252-1			histone deacetylase 15-like	1
17830-1			histone deacetylase 2	1
14223-1			histone h2a	1
27212-1			histone h2a	1
17164-1			histone h3	7
2376-1			histone h4	3
8679-1			histone h4	1
5082-1			histone-arginine methyltransferase carm1	1
9746-1			histone-arginine methyltransferase carm1	1
2916-1			histone-like protein	1
25628-1			histone-lysine n-methyltransferase	5
6096-1			histone-lysine n-methyltransferase	9
17072-1			histone-lysine n-methyltransferase ashh1-like	1
930-2			histone-lysine n-methyltransferase ashr2	4
5429-1			histone-lysine n-methyltransferase atx2-like	3
9277-1			histone-lysine n-methyltransferase setd2	1
10452-1			histone-lysine n-methyltransferase suvr2-like	1
28246-1			hmg (high mobility group) box protein	1
14098-1			homeobox protein	9
10761-1			homeobox protein hat22	2
19644-1			homeobox protein knotted-1-like 3-like	4
11282-1			homeobox protein knotted-1-like protein	3
3380-1			homeobox-leucine zipper protein	1
24016-1			homeobox-leucine zipper protein anthocyaninless 2-like	2
7192-1			homeobox-leucine zipper protein athb-14	2
14405-1			homeobox-leucine zipper protein athb-15	8
24840-1			homeobox-leucine zipper protein glabra 2-like	3
2266-1			homeobox-leucine zipper protein hat14-like	1
22247-1			homeobox-leucine zipper protein hox19-like	2
27188-1			homeobox-leucine zipper protein meristem l1	2
23456-1			homeodomain-like transcriptional regulator	5
14971-1			homogentisate phytyltransferase	2
7991-1			homogentisate phytyltransferase	6
1072-2			homolog subfamily b member	4
2659-1			hua enhancer 2	17
5593-1			hva22-like protein a	1
4993-1			hva22-like protein i	1
7816-1			hydrolase-like protein	4
16352-1			hydroquinone glucosyltransferase	5
4380-1			hydroxyacylglutathione hydrolase	4
13659-1			hydroxyacyl-thioester dehydratase type 2	3
6428-1			hydroxycinnamoyl shikimate quinate hydroxycinnamoyltransferase	4
12528-1			hydroxyproline-rich glyco protein	8
9617-1			hydroxyproline-rich glyco protein	9
365-2			hydroxyproline-rich glycoprotein family protein	2
16190-1			hypersensitive-induced reaction protein 4	1
5023-1			hypothetical protein MTR_4g043420[Medicago truncatula]	2
14319-1			iaa-amino acid hydrolase ilr1-like protein	3
3298-1			iaa-amino acid hydrolase ilr1-like protein	3
27287-1			immutans protein	1
26494-1			impaired sucrose induction 1-like protein	1
28183-1			inactive receptor kinase	2
20894-1			indole-3-acetic acid-amido synthetase	5
23828-1			indole-3-acetic acid-amido synthetase	1
16017-1			inner membrane protein	1
21593-1			inorganic pyrophosphatase	5
13702-1			inorganic pyrophosphatase 2-like	3
22647-1			inorganic pyrophosphatase 2-like	2
2864-1			inorganic pyrophosphatase 2-like	2
4976-1			inositol monophosphatase - like protein	2
27277-1			inositol transporter	3
1444-2			inositol-phosphate phosphatase	1
1235-2			integral membrane single c2 domain protein	8
16177-1			integral membrane transporter family protein	7
26198-1			integrator complex subunit	2
25610-1			integrin-linked protein kinase family protein	4
11517-1			inter-alpha-trypsin inhibitor heavy	7
8482-1			inter-alpha-trypsin inhibitor heavy	9
5788-1			intron-binding protein aquarius-like	7
6169-1			iq domain-containing protein	8
4949-1			isoamylase	5
25138-1			isoamylase 2	9
2900-1			isoaspartyl peptidase l-asparaginase 1 subunit beta	2
17543-1			isoaspartyl peptidase l-asparaginase 4 subunit beta	3
6402-1			isoaspartyl peptidase l-asparaginase 4 subunit beta	1
11384-1			isochorismatase hydrolase family protein	4
24406-1			isocitrate dehydrogenase	3
6619-1			isoflavone 2 -hydroxylase-like	1
10900-1			isoflavonoid glucosyltransferase	7
7893-1			isoflavonoid glucosyltransferase	3
1875-1			isoleucyl-trna cytoplasmic-like	27
16390-1			isoprene synthase	1
2092-1			isoprene synthase	1
16481-1			ist1-like protein	9
8248-1			ist1-like protein	11
975-2			k(+) efflux antiporter chloroplastic-like	1
26554-1			katanin p60 atpase-containing subunit	1
7240-1			katanin p60 atpase-containing subunit	1
19615-1			katanin p60 atpase-containing subunit a-like 2-like	4
26190-1			kelch-like protein	8
12645-1			keratinocytes-associated protein 2	1
14765-1			ketose-bisphosphate aldolase class-ii-like protein	3
1334-2			kh domain-containing protein at4g18375-like	15
16279-1			kinase family protein	2
19439-1			kinase family protein	7
23855-1			kinase-like protein tmkl1-like	2
12518-1			kinesin family member 2 24	1
14761-1			kinesin family member 2 24	6
21544-1			kinesin heavy	1
13337-1			kinesin light	9
12946-1			kinesin light chain	1
16571-1			kinesin light chain	2
446-2			kinesin-like calmodulin-binding protein	12
23752-1			kinesin-like protein kif15	3
22664-1			kinesin-like protein kif22-like	2
9566-1			kinesin-like protein kif2a-like	6
20650-1			kinesin-related 125 kda	17
1439-2			kinesin-related protein	4
15299-1			kinetochore protein	2
10379-1			kinetochore protein nuf2	4
14153-1			la protein 1	1
14793-1			la rna-binding protein	2
8059-1			laccase 1a	15
25880-1			laccase 3	6
14791-1			lactoylglutathione lyase family protein	2
27850-1			la-related protein 1b	1
21609-1			large proline-rich protein bat3	2
5262-1			large proline-rich protein bat3	2
18594-1			las1-like family protein	1
6909-1			l-ascorbate oxidase homolog	6
9131-1			l-ascorbate oxidase homolog	1
18127-1			l-asparaginase	2
210-3			l-aspartate oxidase	4
15204-1			late-embryogenesis protein	1
22748-1			latex-abundant protein	5
7137-1			lcr related ccp	1
17716-1			lcr-like protein	3
7599-1			lectin precursor	2
16818-1			letm1-like protein	4
19430-1			letm1-like protein	4
10972-1			leucine carboxyl methyltransferase	4
26518-1			leucine carboxyl methyltransferase	1
9789-1			leucine rich repeat receptor	2
20353-1			leucine-rich repeat family protein	4
5747-1			leucine-rich repeat family protein	6
11555-1			leucine-rich repeat protein kinase-like protein	5
22050-1			leucine-rich repeat receptor protein kinase exs	1
5836-1			leucine-rich repeat receptor protein kinase exs	4
14974-1			leucine-rich repeat receptor-like kinase	9
11078-1			leucine-rich repeat receptor-like protein kinase	2
20025-1			leucine-rich repeat receptor-like protein kinase	1
7850-1			leucine-rich repeat receptor-like protein kinase at2g19210-like	1
16949-1			leucine-rich repeat receptor-like protein kinase pepr2	28
18593-1			leucine-rich repeat-containing	1
19951-1			leucine-rich repeat-containing protein	7
24818-1			leucine-rich repeat-containing protein	2
24912-1			leucine-rich repeat-containing protein	5
27264-1			leucoanthocyanidin dioxygenase	3
20490-1			light-inducible protein atls1	2
19164-1			light-regulated protein	1
20989-1			lipase class 3 family protein	9
7380-1			lipase class 3 family protein	10
7219-1			lipase class 3-like protein	4
11435-1			lipid binding	2
12280-1			lipid binding	3
11016-1			lipid transfer protein	2
6849-1			lipin-like protein	12
18919-1			lipoxygenase	5
24391-1			lipoxygenase	1
28569-1			lipoyl transferase	2
11959-1			lmbr1 domain-containing protein 2 homolog a-like	2
11599-1			lob domain-containing protein	4
822-2			long chain acyl- synthetase 1	1
18588-1			long chain acyl- synthetase 9	1
17569-1			long-chain acyl- synthetase	6
6863-1			long-chain acyl- synthetase	5
8745-1			long-chain-alcohol oxidase fao1-like	3
8747-1			long-chain-alcohol oxidase fao4a-like	7
26308-1			low psii accumulation 3 protein	1
23016-1			low psii accumulation2 protein	4
7143-1			low quality protein: alcohol dehydrogenase-like 1-like	9
16180-1			low quality protein: heat repeat-containing protein 7a homolog	1
20714-1			low quality protein: uncharacterized protein ycf39-like	6
28096-1			low quality protein: upf0468 protein cg5343-like	2
8811-1			low temperature and salt responsive protein	1
16568-1			lrr-like protein	1
26287-1			lsd one like 1 protein	1
1163-2			lsm12-like protein	1
4438-1			l-type lectin-domain containing receptor kinase -like	3
23360-1			luc7 n_terminus domain-containing protein	3
8050-1			luminal binding protein	1
24616-1			lupus la	6
8744-1			lycopene epsilon cyclase	9
564-2			lysine ketoglutarate reductase trans-splicing related 1	1
2185-1			lysine-rich arabinogalactan protein 17-like	1
9323-1			lysine-specific histone demethylase 1 homolog 1-like	10
17088-1			lysine-specific histone demethylase-like protein	1
25537-1			lysine-specific histone demethylase-like protein	1
265-2			lysocardiolipin and lysophospholipid acyltransferase	2
13388-1			lysosomal alpha-mannosidase	1
21811-1			lysosomal alpha-mannosidase	1
12351-1			lysosomal beta glucosidase-like	5
14843-1			lysosomal beta glucosidase-like	1
15489-1			lysyl-trna synthetase	3
5682-1			lysyl-trna synthetase	3
6633-1			mac perforin domain-containing protein	5
18193-1			mads-box transcription factor 27-like	1
13330-1			maf-like protein	5
19298-1			maf-like protein	5
8525-1			magnesium transporter	1
3442-1			magnesium transporter nipa2-like	3
26698-1			magnesium-chelatase subunit chloroplastic-like	1
8592-1			magnesium-dependent phosphatase	1
3796-1			major facilitator superfamily domain-containing protein	3
10318-1			major facilitator superfamily expressed	1
2978-1			major facilitator superfamily expressed	1
27393-1			major surface like glycoprotein	3
18728-1			mak10-like protein	6
401-2			mak16-like protein	1
25613-1			malic enzyme	2
28543-1			malic enzyme	5
18576-1			malonyl- :isoflavone 7-o-glucoside-6 -o-malonyltransferase	1
17297-1			mandelonitrile lyase	4
26830-1			mannose-6-phosphate isomerase	1
284-2			map 4 kinase alpha1	11
480-2			map 4 kinase alpha1	12
16506-1			mate efflux family protein	1
8463-1			maternal effect embryo arrest 14 protein	3
4333-1			maternal effect embryo arrest 22	6
22056-1			mediator of rna polymerase ii transcription subunit	1
14017-1			mediator subunit 8	1
14083-1			melanoma-associated antigen	2
18183-1			membrane protein	10
7388-1			membrane protein	4
10620-1			membrane-bound transcription factor site-1 protease	9
13093-1			metacaspase type ii	6
1857-1			metal tolerance protein	1
8282-1			metal tolerance protein	1
1906-1			metal-dependent phosphohydrolase	1
4894-1			metal-dependent phosphohydrolase hd domain-containing protein	2
9384-1			metalloendoproteinase 1-like	6
2350-1			metaxin-related protein	2
15863-1			methionine aminopeptidase 2b	6
5492-1			methionine sulfoxide reductase type	1
17579-1			methionyl-trna synthetase	4
15707-1			methyl binding domain protein	3
16047-1			methyl binding domain protein	3
7447-1			methyl binding domain protein	3
7666-1			methyl binding domain protein	6
9873-1			methyl binding domain protein	1
28130-1			methyl- binding protein	3
16361-1			methylosome subunit picln-like	1
27551-1			methylthioribose-1-phosphate isomerase	5
25922-1			methyltransferase nsun6-like	8
1097-2			methyltransferase pmt20	2
11364-1			microtubule-associated protein	5
17807-1			microtubule-associated protein	3
2211-1			microtubule-associated protein map65-1a	1
23769-1			microtubule-associated protein spiral2-like	4
11938-1			mini-chromosome maintenance protein mcm6	2
11533-1			mitochondrial carnitine acylcarnitine carrier protein cacl-like	1
19341-1			mitochondrial glycoprotein family protein	4
18682-1			mitochondrial import inner membrane translocase subunit tim22	2
9439-1			mitochondrial import receptor subunit tom7-1	2
3937-1			mitochondrial inner membrane protease subunit 2	1
15845-1			mitochondrial phosphate carrier protein	3
1182-2			mitochondrial ribosomal protein l37	2
22709-1			mitochondrial substrate carrier family protein	2
15935-1			mitochondrial substrate carrier family protein r	3
22005-1			mitochondrial uncoupling protein	3
22824-1			mitochondrial-processing peptidase subunit alpha	5
5895-1			mitogen-activated protein kinase	1
5896-1			mitogen-activated protein kinase 6	1
1442-2			mitogen-activated protein kinase 7	9
3847-1			mitogen-activated protein kinase kinase 5	1
10696-1			mitogen-activated protein kinase kinase 6-like	13
18978-1			mitogen-activated protein kinase kinase 6-like	1
28358-1			mitogen-activated protein kinase kinase kinase	1
2214-1			mlo-like protein	2
8079-1			mlo-like protein 8-like	3
12620-1			mlp-like protein	2
12975-1			mlp-like protein	2
13076-1			mlp-like protein	6
14459-1			mlp-like protein	7
17031-1			mlp-like protein	2
20795-1			mlp-like protein	3
2285-1			mlp-like protein	3
23294-1			mlp-like protein	1
6262-1			mlp-like protein	10
7795-1			mlp-like protein	4
8335-1			mlp-like protein	2
3653-1			mo25 family protein	1
27554-1			monodehydroascorbate reductase	1
16126-1			monosaccharide transporter	2
16832-1			monosaccharide-sensing protein	6
20924-1			monosaccharide-sensing protein	1
8854-1			monosaccharide-sensing protein 2	1
20747-1			mosc domain-containing protein	3
24221-1			mosc domain-containing protein	2
2726-1			mrna-decapping enzyme-like protein	2
23617-1			mterf family protein	5
5021-1			multicopy suppressor of ira1	4
23621-1			myb domain protein 4r1	12
2712-1			myb family transcription factor	1
12464-1			myb family transcription factor apl	1
10022-1			myb transcription factor myb160	1
14858-1			myb-like protein j	1
25434-1			myb-like transcription factor	3
13182-1			myb-like transcription factor-like protein	1
28004-1			myb-related protein 3r-1	1
18221-1			myb-related protein 3r-1-like	1
11348-1			myc-like anthocyanin regulatory protein	1
28700-1			myosin 2	2
16386-1			myosin heavy chain-related protein	16
9814-1			myosin heavy chain-related protein	1
24646-1			myosin xi-f	5
111-3			myosin-like protein	5
14517-1			myosin-like protein	14
26276-1			na+ h+ antiporter	4
24577-1			nac domain containing protein 82	1
21262-1			nac domain ipr003441	5
24422-1			nac domain ipr003441	4
27904-1			nac domain ipr003441	4
5598-1			nac domain ipr003441	1
19587-1			nac domain protein	5
5102-1			nac domain-containing	3
12570-1			n-acetylglucosaminyltransferase-like protein	1
97-3			nad h-quinone oxidoreductase chain	1
20470-1			nad kinase 1	7
25740-1			nad kinase 1	9
28074-1			nad kinase chloroplastic-like	4
1634-2			nadh dehydrogenase	1
21907-1			nadh dehydrogenase	4
11618-1			nadh-cytochrome b5 reductase 1-like	2
16625-1			nadp-dependent isocitrate dehydrogenase	2
9414-1			nadp-dependent malic enzyme-like	13
19411-1			nadp-malic enzyme 4	9
1989-1			ndx1 homeobox protein	4
26448-1			ndx1 homeobox protein	5
521-2			negative regulator of systemic acquired resistance	1
9308-1			nematode resistance hs1pro1 protein	5
2325-1			neomenthol dehydrogenase	9
16817-1			neutral invertase	1
25620-1			nhl domain-containing protein	4
12302-1			nhl repeat-containing protein	1
14726-1			nhl repeat-containing protein	9
15068-1			n-hydroxycinnamoyl benzoyltransferase	4
9603-1			nicastrin	7
18874-1			nicotiana eukaryotic translation initiation factor 4a	3
2969-1			niemann-pick c1	2
9433-1			niemann-pick c1	2
5427-1			nitrilase-associated protein	1
21098-1			nodulation protein h-like	2
10031-1			nodulin 21 -like transporter family protein	1
23069-1			non-specific lipid-transfer protein	2
11391-1			nsp-interacting kinase 1	1
13861-1			nsp-interacting kinase 1	7
27996-1			nsp-interacting kinase 1	9
5320-1			nuclear cap-binding protein	3
24431-1			nuclear deih-boxhelicase	1
13222-1			nuclear export mediator factor nemf-like	3
21791-1			nuclear export mediator factor nemf-like	4
24322-1			nuclear pore membrane glycoprotein 210-like	11
19201-1			nuclear rna polymerase d1a	4
5493-1			nuclear transcription factor y subunit c-1	1
13686-1			nuclear-interacting partner of alk	16
15460-1			nucleic acid binding	1
21357-1			nucleic acid binding	4
9923-1			nucleic acid binding	2
5957-1			nucleobase ascorbate transporter	1
16518-1			nucleolar complex protein 2 homolog	1
2512-1			nucleolar protein 10-like	2
17627-1			nucleolar protein 6-like	9
21207-1			nucleolar protein gar2-like protein	2
15947-1			nucleoporin nup43	3
6986-1			nucleoporin nup53	2
19551-1			nucleoprotein tpr	3
5185-1			nucleoside diphosphate kinase 3	7
7363-1			nucleoside diphosphate kinase-like protein	1
12038-1			nucleoside-triphosphatase nucleotide binding protein	1
11565-1			nucleosome assembly	1
17375-1			nucleotide binding	5
2319-1			nucleotide binding protein	1
20127-1			nucleotide-diphospho-sugar transferase domain-containing protein	4
6448-1			nudix hydrolase 24	3
21809-1			nudix hydrolase 2-like	1
10931-1			nudix hydrolase mitochondrial-like	2
14106-1			octicosapeptide phox bem1p domain-containing protein	3
14038-1			octicosapeptide phox domain-containing protein	1
17783-1			o-fucosyltransferase family protein	6
17755-1			o-fucosyltransferase-like protein	3
19766-1			o-glycosyl hydrolases family 17 protein	1
23014-1			opc-8:0 ligase1	2
17519-1			origin recognition complex subunit	1
27326-1			origin recognition complex subunit	3
1137-2			origin recognition complex subunit 2	1
28119-1			osbp(oxysterol binding protein)-related protein 1c	2
26397-1			osmotin precursor	2
8954-1			outer arm dynein light chain 1 protein	4
6926-1			outer membrane protein	1
20187-1			oxidoreductase family protein	8
21681-1			oxidoreductase -like	2
3034-1			oxophytodienoate reductase	2
21346-1			oxygen-evolving enhancer protein chloroplastic-like	4
26177-1			oxysterol binding protein 1d	2
24061-1			oxysterol-binding protein	1
28027-1			oxysterol-binding protein	2
191-3			paf1 complex component	1
10793-1			paired amphipathic helix protein sin3-like 2	8
20307-1			paired amphipathic helix protein sin3-like 2	8
26040-1			paired amphipathic helix protein sin3-like 4-like	4
6815-1			palmitoyltransferase zdhhc9	1
687-2			pathogenesis-related homeodomain protein	4
23660-1			pathogenesis-related protein 5-like	1
4557-1			pathogenesis-related thaumatin-like protein	1
119-3			pattern formation protein emb30-like	1
19192-1			pectin acetylesterase	1
8934-1			pectin acetylesterase	3
15086-1			pectin methylesterase	3
9234-1			pectin methylesterase	1
14915-1			pectinesterase	10
23615-1			pectinesterase	1
27724-1			pectinesterase inhibitor	1
16851-1			pectinesterase pectinesterase inhibitor ppe8b-like	6
11271-1			pentatricopeptide repeat-containing	3
14027-1			pentatricopeptide repeat-containing	5
20335-1			pentatricopeptide repeat-containing	3
21377-1			pentatricopeptide repeat-containing	2
10045-1			pentatricopeptide repeat-containing protein	8
10283-1			pentatricopeptide repeat-containing protein	9
10399-1			pentatricopeptide repeat-containing protein	1
10545-1			pentatricopeptide repeat-containing protein	1
11088-1			pentatricopeptide repeat-containing protein	4
11780-1			pentatricopeptide repeat-containing protein	1
13453-1			pentatricopeptide repeat-containing protein	1
1355-2			pentatricopeptide repeat-containing protein	6
14164-1			pentatricopeptide repeat-containing protein	1
14261-1			pentatricopeptide repeat-containing protein	3
16167-1			pentatricopeptide repeat-containing protein	1
16301-1			pentatricopeptide repeat-containing protein	5
16423-1			pentatricopeptide repeat-containing protein	1
16795-1			pentatricopeptide repeat-containing protein	6
1732-1			pentatricopeptide repeat-containing protein	3
17411-1			pentatricopeptide repeat-containing protein	1
18205-1			pentatricopeptide repeat-containing protein	1
18330-1			pentatricopeptide repeat-containing protein	7
18446-1			pentatricopeptide repeat-containing protein	1
1923-1			pentatricopeptide repeat-containing protein	6
19621-1			pentatricopeptide repeat-containing protein	3
19630-1			pentatricopeptide repeat-containing protein	1
19751-1			pentatricopeptide repeat-containing protein	5
20340-1			pentatricopeptide repeat-containing protein	10
21293-1			pentatricopeptide repeat-containing protein	1
21550-1			pentatricopeptide repeat-containing protein	2
21588-1			pentatricopeptide repeat-containing protein	2
22386-1			pentatricopeptide repeat-containing protein	7
22910-1			pentatricopeptide repeat-containing protein	3
23245-1			pentatricopeptide repeat-containing protein	1
23607-1			pentatricopeptide repeat-containing protein	17
24090-1			pentatricopeptide repeat-containing protein	5
24341-1			pentatricopeptide repeat-containing protein	1
24726-1			pentatricopeptide repeat-containing protein	4
25150-1			pentatricopeptide repeat-containing protein	8
25849-1			pentatricopeptide repeat-containing protein	7
27640-1			pentatricopeptide repeat-containing protein	1
27998-1			pentatricopeptide repeat-containing protein	2
28574-1			pentatricopeptide repeat-containing protein	7
3056-1			pentatricopeptide repeat-containing protein	5
3103-1			pentatricopeptide repeat-containing protein	11
3707-1			pentatricopeptide repeat-containing protein	11
4147-1			pentatricopeptide repeat-containing protein	5
512-2			pentatricopeptide repeat-containing protein	1
5213-1			pentatricopeptide repeat-containing protein	7
5345-1			pentatricopeptide repeat-containing protein	1
5531-1			pentatricopeptide repeat-containing protein	16
5709-1			pentatricopeptide repeat-containing protein	3
5953-1			pentatricopeptide repeat-containing protein	3
621-2			pentatricopeptide repeat-containing protein	1
6213-1			pentatricopeptide repeat-containing protein	2
6670-1			pentatricopeptide repeat-containing protein	2
7721-1			pentatricopeptide repeat-containing protein	12
7872-1			pentatricopeptide repeat-containing protein	4
891-2			pentatricopeptide repeat-containing protein	6
1155-2			pentatricopeptide repeat-containing protein at1g09900-like	3
2208-1			pentatricopeptide repeat-containing protein at1g10270-like	20
7463-1			pentatricopeptide repeat-containing protein at4g33170-like	1
16027-1			pentatricopeptide repeat-containing protein chloroplastic-like	4
25625-1			pentatricopeptide repeat-containing protein chloroplastic-like	1
4051-1			pentatricopeptide repeat-containing protein chloroplastic-like	5
8099-1			pentatricopeptide repeat-containing protein chloroplastic-like	3
20960-1			pentatricopeptide repeat-containing protein mitochondrial-like	8
15982-1			peptidase acyl-coenzyme a 6-aminopenicillanic acid acyl-transferase	1
19466-1			peptidase family m48 family protein	1
10638-1			peptidase family protein	6
21899-1			peptidase m20 m25 m40 family protein	7
22832-1			peptidase m48 family protein	1
17392-1			peptidase pyroglutamyl peptidase i-like protein	4
655-2			peptide deformylase 1b	2
17468-1			peptide transporter protein	4
13253-1			peptide transporter ptr1	7
11799-1			peptide transporter ptr1-like	5
25901-1			peptide transporter ptr2-like	2
26995-1			peptide transporter ptr2-like	1
17997-1			peptide transporter ptr3-a	1
9338-1			peptidoglycan-binding domain-containing protein	1
25554-1			peptidyl-prolyl cis-trans isomerase	1
5603-1			peptidyl-prolyl cis-trans isomerase	5
12929-1			peptidyl-prolyl cis-trans isomerase cwc27 homolog	1
4843-1			peptidyl-prolyl cis-trans isomerase cyp20- chloroplastic-like	4
26640-1			peptidyl-prolyl cis-trans isomerase-like 2-like	1
17223-1			periodic tryptophan protein 2	4
3063-1			permeases of the major facilitator superfamily	1
6052-1			peroxidase	1
9071-1			peroxidase	4
20712-1			peroxidase 16	1
5170-1			peroxidase 19	2
2179-1			peroxidase 31	7
11591-1			peroxin pex14	1
4885-1			peroxin pex14	1
22609-1			peroxisomal membrane protein	3
12849-1			peroxisomal membrane protein pex14	1
26794-1			peroxisomal membrane protein pex14	1
24354-1			peroxisome biogenesis protein 2-like	4
8188-1			peroxisome biogenesis protein 2-like	4
1044-2			peroxisome biogenesis protein 5-like	1
18285-1			pfkb-like carbohydrate kinase family protein	1
22137-1			pfkb-like carbohydrate kinase family protein	1
26475-1			pgr5-like protein 1a	4
4964-1			phd and ring finger domain-containing protein	4
23326-1			phd finger protein alfin-like 1-like isoform 1	2
18539-1			phd-finger family protein expressed	1
2967-1			phenylalanyl-trna synthetase beta chain	5
3277-1			phloem specific protein	1
3900-1			phosphatase subunit g4-1	2
15987-1			phosphatidate phosphatase lpin3	7
1547-2			phosphatidylinositide phosphatase sac1-like	3
4880-1			phosphatidylinositol class b	5
21517-1			phosphatidylinositol n-acetyglucosaminlytransferase subunit p-like protein	10
24194-1			phosphatidylinositol n-acetylglucosaminyltransferase subunit	4
25963-1			phosphatidylinositol n-acetylglucosaminyltransferase subunit c	1
12825-1			phosphatidylinositol-4-phosphate 5-kinase 1-like	4
11956-1			phosphoethanolamine n-methyltransferase	4
18497-1			phospholipase d p1-like	1
6335-1			phospholipase-like (pearli 4) family protein	4
7705-1			phospholipase-like (pearli 4) family protein	4
14202-1			phospholipid-transporting atpase 9-like	5
25533-1			phospholipid-transporting atpase 9-like	2
2169-1			phosphomannomutase	2
12654-1			phosphoprotein phosphatase	1
7971-1			phosphoribosylamine--glycine ligase	1
15318-1			phosphoribosylformimino-5-aminoimidazole carboxamide ribotide isomerase	5
25161-1			phosphoribulokinase	1
15673-1			photosystem i p700 chlorophyll a apoprotein	4
1912-1			photosystem i p700 chlorophyll a apoprotein	3
25523-1			photosystem i p700 chlorophyll a apoprotein	5
26066-1			photosystem i reaction center subunit v	1
16889-1			photosystem i reaction center subunit x psak	3
2149-1			photosystem ii stability assembly factor hcf136	7
2508-1			photosystem ii stability assembly factor hcf136	7
1161-2			phototropic-responsive nph3 family protein	11
8221-1			phototropic-responsive nph3 family protein	1
13091-1			phox domain-containing protein	9
2558-1			phytanoyl- dioxygenase domain-containing protein 1-like	2
746-2			phytochrome a	11
14828-1			phytochrome b	1
9906-1			phytoene dehydrogenase-like	1
4003-1			phytoene desaturase	10
10083-1			phytohemagglutinin	1
11628-1			phytohemagglutinin	4
21036-1			phytohemagglutinin	7
7611-1			pi-plc x domain-containing protein at5g67130-like	6
12581-1			plac8-like protein	1
19969-1			plant adhesion molecule 1	3
14541-1			plant synaptotagmin	5
8962-1			plant synaptotagmin	1
25183-1			plasma membrane h+-atpase	2
24475-1			plastidic glucose transporter 4	1
10123-1			plastid-lipid-associated protein 8	1
12403-1			pleckstrin homology domain-containing protein	2
21263-1			pleckstrin homology domain-containing protein	2
27272-1			pleckstrin homology domain-containing protein	1
22883-1			pleiotropic drug resistance protein 3-like	16
19162-1			p-loop containing ntpase domain-containing protein	1
12982-1			p-loop containing nucleoside triphosphate hydrolase	5
18247-1			p-loop containing nucleoside triphosphate hydrolase	3
3447-1			p-loop containing nucleoside triphosphate hydrolase-like protein	7
25078-1			pollen ole e 1 allergen and extensin family protein	9
3581-1			pollen-specific c2 domain containing protein	2
20908-1			pollen-specific protein sf21-like	6
6107-1			pollen-specific protein sf21-like	2
10233-1			poly	2
21915-1			poly rna polymerase gld2-like	7
729-2			poly rna polymerase gld2-like	9
6784-1			poly(adp-ribose) polymerase	2
27315-1			poly-a binding	1
16953-1			polyadenylate-binding protein 2-like	4
12-4			polygalacturonase at1g48100-like	3
20921-1			polygalacturonase at1g48100-like	1
16424-1			polygalacturonase qrt3	1
23268-1			polygalacturonase-like protein	1
3492-1			polyketide cyclase dehydrase and lipid transport protein	3
8321-1			polynucleotide adenylyltransferase family protein	2
12753-1			polyphosphoinositide binding protein ssh1p	1
18904-1			polyphosphoinositide binding protein ssh1p	1
27257-1			polyphosphoinositide binding protein ssh1p	2
456-2			polyribonucleotide nucleotidyltransferase	2
20974-1			polyubiquitin	3
3284-1			polyubiquitin	1
9790-1			polyubiquitin	1
26048-1			polyubiquitin 3	1
13568-1			porin voltage-dependent anion-selective channel protein	1
22658-1			potassium channel beta subunit	3
11917-1			potassium efflux antiporter	1
3496-1			potassium efflux antiporter	1
1324-2			potassium transporter	10
13358-1			potassium transporter	3
1342-2			potassium transporter	11
23304-1			potassium transporter	1
5936-1			potassium transporter	9
15370-1			potassium transporter 3-like	5
19628-1			potassium transporter 7-like	1
3605-1			potassium transporter 8-like	3
607-2			pppde peptidase domain-containing protein	4
19049-1			prefoldin subunit	1
23428-1			prefoldin subunit 3	2
17862-1			pre-mrna polyadenylation factor fip1	2
4469-1			pre-mrna splicing factor	1
18021-1			pre-mrna-processing factor 40 homolog b-like	2
19572-1			pre-mrna-processing factor 40 homolog b-like	1
2351-1			pre-mrna-processing factor 40 homolog b-like	2
15642-1			pre-mrna-splicing factor 38a	6
19846-1			pre-mrna-splicing factor cwc26	1
19926-1			pre-mrna-splicing factor isy1	2
14660-1			pre-rrna-processing protein tsr1 homolog	1
3575-1			presenilin family protein	1
4204-1			prli-interacting factor a	3
2127-1			probable 26s proteasome non-atpase regulatory subunit 3-like	4
7173-1			probable anion transporter chloroplastic-like	1
13327-1			probable beta- -galactosyltransferase 11-like	1
12177-1			probable beta- -galactosyltransferase 19-like	6
22590-1			probable beta- -galactosyltransferase 20-like	6
13209-1			probable beta-d-xylosidase 2-like	4
1482-2			probable dolichyl pyrophosphate glc1man9 c2 alpha- -glucosyltransferase-like	1
11803-1			probable e3 ubiquitin-protein ligase ari7-like	1
10121-1			probable e3 ubiquitin-protein ligase xbos32-like	4
11908-1			probable galacturonosyltransferase 11-like	5
18633-1			probable galacturonosyltransferase 15-like	4
7215-1			probable galacturonosyltransferase-like 9-like	1
4305-1			probable glutamyl chloroplastic-like	1
14222-1			probable glycosyltransferase at5g03795-like	11
15448-1			probable helicase ddb_g0274399-like	1
27064-1			probable histone-lysine n-methyltransferase atxr3-like	1
2289-1			probable importin-7 homolog	8
27973-1			probable importin-7 homolog	4
28031-1			probable inactive leucine-rich repeat receptor-like protein kinase at1g66830-like	4
1241-2			probable inactive purple acid phosphatase 1-like	11
7658-1			probable inactive purple acid phosphatase 27-like	20
17678-1			probable inactive purple acid phosphatase 29-like	1
9184-1			probable inositol transporter 2-like	7
2923-1			probable lactoylglutathione chloroplast-like	2
2422-1			probable leucine-rich repeat receptor-like protein kinase at1g68400-like	1
21777-1			probable leucine-rich repeat receptor-like protein kinase at4g00330-like	3
16678-1			probable leucine-rich repeat receptor-like serine threonine-protein kinase at5g15730-like	5
12428-1			probable lrr receptor-like serine threonine-protein kinase at1g12460-like	1
13757-1			probable lrr receptor-like serine threonine-protein kinase at1g53430-like	1
27052-1			probable lrr receptor-like serine threonine-protein kinase at1g56130-like	1
9095-1			probable lrr receptor-like serine threonine-protein kinase at1g56140-like	4
21558-1			probable lrr receptor-like serine threonine-protein kinase at1g63430-like	5
10946-1			probable lrr receptor-like serine threonine-protein kinase at1g67720-like	13
21440-1			probable lrr receptor-like serine threonine-protein kinase at2g24230-like	7
28359-1			probable lrr receptor-like serine threonine-protein kinase at4g20940-like	1
5930-1			probable lrr receptor-like serine threonine-protein kinase at4g37250-like	10
7118-1			probable l-type lectin-domain containing receptor kinase -like	5
9522-1			probable l-type lectin-domain containing receptor kinase -like	1
10843-1			probable lysine-specific demethylase jmj14-like	5
8090-1			probable membrane-associated kinase regulator 2-like	2
5848-1			probable methyltransferase pmt11-like	1
24158-1			probable methyltransferase pmt28-like	1
26270-1			probable methyltransferase pmt8-like	1
11418-1			probable pectinesterase 53-like	5
2339-1			probable peptide nitrate transporter at3g54450-like	7
22570-1			probable peptide nitrate transporter at5g14940-like	4
26949-1			probable peptide transporter at1g52190-like	1
6650-1			probable peptide transporter at1g52190-like	9
7330-1			probable peptide transporter at1g52190-like	8
28683-1			probable plastid-lipid-associated protein chloroplastic-like	1
7972-1			probable polyamine oxidase 2-like	3
21789-1			probable polygalacturonase non-catalytic subunit jp650-like	2
4031-1			probable polygalacturonase non-catalytic subunit jp650-like	3
21266-1			probable polygalacturonase-like	6
23606-1			probable polygalacturonase-like	4
24645-1			probable polygalacturonase-like	1
25212-1			probable polygalacturonase-like	9
2644-1			probable pre-mrna-splicing factor atp-dependent rna helicase-like	5
5460-1			probable protein abil5-like	4
3728-1			probable protein phosphatase 2c 13-like	1
439-2			probable protein phosphatase 2c 40-like	1
21134-1			probable protein phosphatase 2c 55-like	2
3179-1			probable protein phosphatase 2c 63-like	2
28039-1			probable protein phosphatase 2c 6-like	1
7290-1			probable receptor-like protein kinase at1g30570-like	1
6142-1			probable receptor-like protein kinase at1g80640-like	7
11281-1			probable receptor-like protein kinase at5g18500-like	7
23017-1			probable receptor-like serine threonine-protein kinase at5g57670-like	3
22068-1			probable s-acyltransferase at1g69420-like	5
9160-1			probable s-acyltransferase at3g26935-like	2
10470-1			probable s-acyltransferase at4g00840-like	1
4365-1			probable s-acyltransferase at4g00840-like	1
10485-1			probable s-acyltransferase at4g15080-like	11
27116-1			probable s-acyltransferase at4g15080-like isoform 2	6
23618-1			probable serine incorporator-like	1
974-2			probable serine threonine-protein kinase abkc-like	1
16537-1			probable serine threonine-protein kinase at1g01540-like	4
18469-1			probable serine threonine-protein kinase at1g01540-like	5
15880-1			probable serine threonine-protein kinase at1g18390-like	3
28424-1			probable serine threonine-protein kinase at1g54610-like	1
12193-1			probable serine threonine-protein kinase at5g41260-like	1
10978-1			probable sugar phosphate phosphate translocator at3g11320-like	3
17065-1			probable sugar phosphate phosphate translocator at3g11320-like	3
10567-1			probable sugar phosphate phosphate translocator at3g17430-like	2
17793-1			probable udp-n-acetylglucosamine--peptide n-acetylglucosaminyltransferase spindly-like	5
2803-1			probable wrky transcription factor 11	1
12971-1			probable wrky transcription factor 15-like	3
13347-1			probable xyloglucan endotransglucosylase hydrolase protein 23	1
8968-1			probable xyloglucan glycosyltransferase 5-like	4
23316-1			probably inactive leucine-rich repeat receptor-like protein kinase	7
16906-1			probably inactive leucine-rich repeat receptor-like protein kinase at3g28040-like	3
16835-1			probably inactive leucine-rich repeat receptor-like protein kinase at5g48380-like	3
26052-1			prohibitin-like protein	11
12497-1			proliferation-associated protein 2g4-like	1
21460-1			proliferation-associated protein 2g4-like	1
12772-1			proline dehydrogenase	11
25648-1			proline dehydrogenase	3
706-2			proline transporter	1
16907-1			proline transporter 1	3
2931-1			proline-rich cell wall	1
12927-1			proline-rich protein	3
23951-1			prolyl 4-hydroxylase alpha subunit-like protein	1
24085-1			prolyl 4-hydroxylase subunit alpha-1	2
3852-1			prolyl oligopeptidase-like protein	3
[truncated: 1,402 more rows]

## Sheet: SNPs (Voy-Alb)
Transcript Id	Gene Family	Gene	SNP position in gene	Reference allele (Based on alignment to the P. vulgaris reference genome)	Alternative allele (Variant)	Number of high quality reads	Total number of reads reference allele	Total Number of reads alternative allele	Minor allele frequency (MAF)	Allele Voyager	Allele Albion
4-5		protein embryo defective 2735	284	C	T	405	285	120	0.421053	C	T
4-5		protein embryo defective 2735	369	T	C	415	137	278	0.492806	C	T
12-4		polygalacturonase at1g48100-like	276	A	T	329	182	147	0.807692	T	A
12-4		polygalacturonase at1g48100-like	453	C	T	218	88	130	0.676923	C	T
12-4		polygalacturonase at1g48100-like	1206	T	C	439	304	135	0.444079	C	T
10007-1		global transcription factor group	340	C	G	2200	1314	886	0.674277	C	G
10019-1		protein cpr-5-like	93	A	C	370	226	144	0.637168	A	C
10019-1		protein cpr-5-like	162	T	C	240	143	97	0.678322	T	C
10019-1		protein cpr-5-like	184	A	G	276	181	95	0.524862	A	G
10019-1		protein cpr-5-like	379	G	A	220	139	81	0.582734	G	A
10019-1		protein cpr-5-like	496	A	C	222	162	60	0.37037	A	C
10019-1		protein cpr-5-like	533	C	A	260	180	80	0.444444	C	A
10019-1		protein cpr-5-like	712	G	A	442	276	166	0.601449	G	A
10019-1		protein cpr-5-like	881	C	A	266	160	106	0.6625	C	A
10019-1		protein cpr-5-like	930	G	A	300	186	114	0.612903	G	A
10019-1		protein cpr-5-like	1251	T	C	311	184	127	0.690217	T	C
10019-1		protein cpr-5-like	1488	C	G	518	327	191	0.584098	C	G
10022-1		myb transcription factor myb160	410	A	T	698	236	462	0.510823	T	A
10023-1		protein	1555	A	C	98	50	48	0.96	C	A
10031-1		nodulin 21 -like transporter family protein	684	A	C	3567	2939	628	0.213678	A	C
10045-1		pentatricopeptide repeat-containing protein	201	C	T	167	80	87	0.91954	C	T
10045-1		pentatricopeptide repeat-containing protein	261	A	G	182	95	87	0.915789	A	G
10045-1		pentatricopeptide repeat-containing protein	291	T	C	205	92	113	0.814159	T	C
10045-1		pentatricopeptide repeat-containing protein	566	C	A	236	118	118	1	C	A
10045-1		pentatricopeptide repeat-containing protein	675	A	G	210	111	99	0.891892	A	G
10045-1		pentatricopeptide repeat-containing protein	692	G	A	240	113	127	0.889764	G	A
10045-1		pentatricopeptide repeat-containing protein	758	G	A	173	112	61	0.544643	A	G
10045-1		pentatricopeptide repeat-containing protein	940	G	A	143	83	60	0.722892	G	A
10050-1		protein dom3z-like protein	204	T	C	674	342	332	0.97076	C	T
10050-1		protein dom3z-like protein	237	C	T	768	417	351	0.841727	T	C
10050-1		protein dom3z-like protein	249	C	T	750	402	348	0.865672	T	C
10050-1		protein dom3z-like protein	789	C	T	1169	495	674	0.734421	T	C
10074-1		riboflavin biosynthesis protein chloroplastic-like	886	C	T	641	421	220	0.522565	C	T
10083-1		phytohemagglutinin	675	C	G	8030	4837	3193	0.66012	C	G
10087-1		udp-galactose:fucoside alpha-3-galactosyltransferase	127	G	T	499	256	243	0.949219	T	G
10087-1		udp-galactose:fucoside alpha-3-galactosyltransferase	969	T	C	495	259	236	0.911197	T	C
10093-1		gdsl esterase lipase	253	G	T	228	67	161	0.416149	T	G
10093-1		gdsl esterase lipase	748	C	A	295	200	95	0.475	C	A
10121-1		probable e3 ubiquitin-protein ligase xbos32-like	469	A	C	706	314	392	0.80102	C	A
10121-1		probable e3 ubiquitin-protein ligase xbos32-like	1074	C	T	1126	522	604	0.864238	T	C
10121-1		probable e3 ubiquitin-protein ligase xbos32-like	1158	A	G	1281	596	685	0.870073	G	A
10121-1		probable e3 ubiquitin-protein ligase xbos32-like	1467	G	A	1120	559	561	0.996435	A	G
10123-1		plastid-lipid-associated protein 8	453	A	T	2145	1038	1107	0.937669	T	A
10140-1		translation factor	81	G	T	437	219	218	0.995434	T	G
1014-2		agenet domain-containing protein bromo-adjacent homology domain-containing protein	417	G	A	233	133	100	0.75188	G	A
1014-2		agenet domain-containing protein bromo-adjacent homology domain-containing protein	567	T	C	287	152	135	0.888158	T	C
1014-2		agenet domain-containing protein bromo-adjacent homology domain-containing protein	1119	A	T	168	82	86	0.953488	A	T
1014-2		agenet domain-containing protein bromo-adjacent homology domain-containing protein	1259	C	A	411	217	194	0.894009	A	C
10142-1		transcription factor bhlh74-like	135	T	C	836	434	402	0.926267	T	C
10143-1	zf-CCCH	zinc finger ccch domain-containing protein 5-like	302	G	A	607	541	66	0.121996	G	A
10143-1	zf-CCCH	zinc finger ccch domain-containing protein 5-like	372	C	T	1015	533	482	0.904315	C	T
10143-1	zf-CCCH	zinc finger ccch domain-containing protein 5-like	528	C	A	719	323	396	0.815657	C	A
10143-1	zf-CCCH	zinc finger ccch domain-containing protein 5-like	681	T	C	393	240	153	0.6375	T	C
10143-1	zf-CCCH	zinc finger ccch domain-containing protein 5-like	794	T	C	584	302	282	0.933775	T	C
10143-1	zf-CCCH	zinc finger ccch domain-containing protein 5-like	1221	G	A	666	391	275	0.703325	G	A
10143-1	zf-CCCH	zinc finger ccch domain-containing protein 5-like	1319	A	G	332	265	67	0.25283	A	G
10143-1	zf-CCCH	zinc finger ccch domain-containing protein 5-like	1434	G	A	981	544	437	0.803309	G	A
10149-1	Zinc finger	zinc finger ccch domain-containing protein 16	186	A	G	305	136	169	0.804734	G	A
10149-1	Zinc finger	zinc finger ccch domain-containing protein 16	224	G	A	255	98	157	0.624204	A	G
10149-1	Zinc finger	zinc finger ccch domain-containing protein 16	668	T	C	399	214	185	0.864486	C	T
10149-1	Zinc finger	zinc finger ccch domain-containing protein 16	748	T	A	532	230	302	0.761589	A	T
10153-1		uncharacterized protein yqjg-like	743	G	A	258	133	125	0.93985	G	A
10154-1		uncharacterized protein	312	G	A	1272	447	825	0.541818	A	G
10156-1		v-type proton atpase subunit b2	198	A	G	4637	2755	1882	0.683122	A	G
10156-1		v-type proton atpase subunit b2	312	T	A	3527	2157	1370	0.635141	T	A
10156-1		v-type proton atpase subunit b2	324	C	T	3879	2383	1496	0.62778	C	T
10156-1		v-type proton atpase subunit b2	453	T	C	3365	2235	1130	0.505593	T	C
10156-1		v-type proton atpase subunit b2	456	C	T	3840	2604	1236	0.474654	C	T
10156-1		v-type proton atpase subunit b2	714	T	C	4229	2874	1355	0.471468	T	C
10156-1		v-type proton atpase subunit b2	732	T	C	4327	3035	1292	0.4257	T	C
10156-1		v-type proton atpase subunit b2	762	T	G	4477	3273	1204	0.367858	T	G
10156-1		v-type proton atpase subunit b2	807	A	G	4406	2857	1549	0.542177	A	G
10156-1		v-type proton atpase subunit b2	894	A	G	6083	2421	3662	0.661114	G	A
10156-1		v-type proton atpase subunit b2	906	A	G	5990	3925	2065	0.526115	A	G
10156-1		v-type proton atpase subunit b2	939	C	T	5418	3694	1724	0.466703	C	T
10156-1		v-type proton atpase subunit b2	972	C	T	4525	2959	1566	0.529233	C	T
10156-1		v-type proton atpase subunit b2	1167	G	T	5722	3587	2135	0.595205	G	T
10156-1		v-type proton atpase subunit b2	1172	A	G	5605	3513	2092	0.595502	A	G
10156-1		v-type proton atpase subunit b2	1251	C	T	4942	3248	1694	0.521552	C	T
10172-1		protein	4776	T	A	584	258	326	0.791411	A	T
10179-1		protein	303	T	C	3760	2106	1654	0.785375	T	C
10179-1		protein	394	T	C	3782	2138	1644	0.768943	T	C
10179-1		protein	618	T	C	2847	1675	1172	0.699701	T	C
10179-1		protein	744	A	T	2491	1551	940	0.606061	A	T
10179-1		protein	2310	A	G	3770	2271	1499	0.660062	A	G
10188-1		sphingosine-1-phosphate lyase	97	C	T	1920	1407	513	0.364606	C	T
10188-1		sphingosine-1-phosphate lyase	109	A	G	2021	1417	604	0.426253	A	G
10188-1		sphingosine-1-phosphate lyase	826	G	A	500	350	150	0.428571	G	A
10226-1		saposin b domain-containing protein	150	G	A	2506	1464	1042	0.711749	A	G
10231-1		pyridine nucleotide-disulfide oxidoreductase domain-containing protein 2-like	283	G	C	264	171	93	0.54386	G	C
10233-1		poly	60	G	A	294	179	115	0.642458	G	A
10233-1		poly	562	A	T	474	341	133	0.390029	A	T
10247-1		protein suppressor of gene silencing 3-like	513	A	G	229	71	158	0.449367	G	A
10247-1		protein suppressor of gene silencing 3-like	1174	T	C	183	140	43	0.307143	T	C
10247-1		protein suppressor of gene silencing 3-like	1319	A	T	203	159	44	0.27673	A	T
10247-1		protein suppressor of gene silencing 3-like	1488	G	A	267	205	62	0.302439	G	A
10247-1		protein suppressor of gene silencing 3-like	1850	C	A	134	91	43	0.472527	C	A
10247-1		protein suppressor of gene silencing 3-like	1861	C	T	107	72	35	0.486111	C	T
10260-1		clathrin assembly protein	916	T	C	4805	2678	2127	0.794249	C	T
10269-1		uncharacterized protein	728	T	A	202	84	118	0.711864	T	A
10269-1		uncharacterized protein	926	G	C	236	87	149	0.583893	G	C
10269-1		uncharacterized protein	978	G	T	214	78	136	0.573529	G	T
10269-1		uncharacterized protein	1084	G	A	173	75	98	0.765306	G	A
10269-1		uncharacterized protein	1098	C	T	159	100	59	0.59	T	C
10269-1		uncharacterized protein	1318	T	C	128	77	51	0.662338	T	C
10269-1		uncharacterized protein	1323	G	A	118	76	42	0.552632	G	A
10270-1		translation initiation factor eif-2b subunit alpha-like	366	G	C	484	246	238	0.96748	C	G
10270-1		translation initiation factor eif-2b subunit alpha-like	372	G	A	491	251	240	0.956175	A	G
10270-1		translation initiation factor eif-2b subunit alpha-like	804	T	C	660	309	351	0.880342	C	T
10271-1		adenosine 3 -phospho 5 -phosphosulfate transporter 1-like	710	G	C	109	77	32	0.415584	G	C
10271-1		adenosine 3 -phospho 5 -phosphosulfate transporter 1-like	769	G	T	154	78	76	0.974359	T	G
10271-1		adenosine 3 -phospho 5 -phosphosulfate transporter 1-like	834	T	A	126	64	62	0.96875	A	T
1027-2		squalene monooxygenase-like	96	A	G	2148	1738	410	0.235903	A	G
1027-2		squalene monooxygenase-like	372	C	A	3608	2536	1072	0.422713	C	A
1027-2		squalene monooxygenase-like	1353	A	T	3005	1166	1839	0.63404	T	A
10283-1		pentatricopeptide repeat-containing protein	681	G	A	134	102	32	0.313725	G	A
10283-1		pentatricopeptide repeat-containing protein	741	A	G	133	87	46	0.528736	A	G
10283-1		pentatricopeptide repeat-containing protein	1431	T	G	136	61	75	0.813333	G	T
10283-1		pentatricopeptide repeat-containing protein	1432	G	A	143	83	60	0.722892	G	A
10283-1		pentatricopeptide repeat-containing protein	1562	A	G	128	73	55	0.753425	A	G
10283-1		pentatricopeptide repeat-containing protein	1680	G	A	141	84	57	0.678571	A	G
10283-1		pentatricopeptide repeat-containing protein	1683	G	A	137	81	56	0.691358	A	G
10283-1		pentatricopeptide repeat-containing protein	4206	A	G	141	58	83	0.698795	G	A
10283-1		pentatricopeptide repeat-containing protein	4302	A	G	140	50	90	0.555556	G	A
10289-1		fatty acyl- reductase	283	G	A	576	259	317	0.817035	A	G
10289-1		fatty acyl- reductase	418	C	A	377	156	221	0.705882	A	C
10289-1		fatty acyl- reductase	435	A	C	375	138	237	0.582278	C	A
10289-1		fatty acyl- reductase	628	C	T	300	178	122	0.685393	T	C
10312-1		defensin fusion	21	T	C	865	415	450	0.922222	C	T
10312-1		defensin fusion	85	T	G	2450	1381	1069	0.774077	T	G
10312-1		defensin fusion	122	C	A	3934	1766	2168	0.814576	A	C
10312-1		defensin fusion	192	A	T	3561	1967	1594	0.810371	A	T
10314-1		heterogeneous nuclear ribonucleoprotein q	327	C	T	399	192	207	0.927536	T	C
10318-1		major facilitator superfamily expressed	553	A	T	235	153	82	0.535948	A	T
10325-1		regulatory-associated protein of tor 1-like	2187	A	G	1204	643	561	0.872473	G	A
10325-1		regulatory-associated protein of tor 1-like	2722	T	G	939	490	449	0.916327	G	T
10325-1		regulatory-associated protein of tor 1-like	3012	C	T	1225	622	603	0.969453	T	C
10329-1		aspartic proteinase nepenthesin-1	321	C	G	188	93	95	0.978947	C	G
10329-1		aspartic proteinase nepenthesin-1	360	G	A	186	102	84	0.823529	G	A
10329-1		aspartic proteinase nepenthesin-1	384	G	C	212	121	91	0.752066	G	C
10329-1		aspartic proteinase nepenthesin-1	648	T	A	118	65	53	0.815385	T	A
10329-1		aspartic proteinase nepenthesin-1	825	A	G	135	77	58	0.753247	G	A
10329-1		aspartic proteinase nepenthesin-1	1116	A	T	180	113	67	0.59292	T	A
10329-1		aspartic proteinase nepenthesin-1	1127	T	C	152	66	86	0.767442	T	C
10354-1	NBS-LRR	cc-nbs-lrr resistance protein	135	A	T	629	383	246	0.642298	T	A
10354-1	NBS-LRR	cc-nbs-lrr resistance protein	183	A	C	259	166	93	0.560241	C	A
10354-1	NBS-LRR	cc-nbs-lrr resistance protein	440	G	A	203	126	77	0.611111	A	G
10354-1	NBS-LRR	cc-nbs-lrr resistance protein	767	C	T	237	83	154	0.538961	T	C
10354-1	NBS-LRR	cc-nbs-lrr resistance protein	922	A	G	304	220	84	0.381818	A	G
10354-1	NBS-LRR	cc-nbs-lrr resistance protein	2842	C	T	110	70	40	0.571429	C	T
10354-1	NBS-LRR	cc-nbs-lrr resistance protein	4602	C	T	1179	1018	161	0.158153	T	C
10354-1	NBS-LRR	cc-nbs-lrr resistance protein	4654	C	A	675	114	561	0.203209	C	A
10357-1		transmembrane protein 184c-like	56	T	C	815	349	466	0.748927	T	C
10357-1		transmembrane protein 184c-like	465	T	C	474	164	310	0.529032	T	C
10357-1		transmembrane protein 184c-like	483	A	C	449	177	272	0.650735	A	C
1036-2		uncharacterized protein	33	C	T	646	282	364	0.774725	T	C
1036-2		uncharacterized protein	42	T	C	825	481	344	0.715177	T	C
1036-2		uncharacterized protein	457	G	T	1736	892	844	0.946188	G	T
1036-2		uncharacterized protein	891	G	A	1416	854	562	0.65808	A	G
1036-2		uncharacterized protein	952	G	T	1869	939	930	0.990415	G	T
1036-2		uncharacterized protein	955	A	G	1868	977	891	0.911975	G	A
10362-1		annexin-like protein	34	C	G	8391	4837	3554	0.734753	C	G
10362-1		annexin-like protein	306	T	C	4002	2946	1056	0.358452	C	T
10379-1		kinetochore protein nuf2	681	A	C	288	129	159	0.811321	C	A
10379-1		kinetochore protein nuf2	707	C	A	345	151	194	0.778351	A	C
10379-1		kinetochore protein nuf2	805	T	A	189	128	61	0.476562	A	T
10379-1		kinetochore protein nuf2	928	G	T	479	318	161	0.506289	G	T
10399-1		pentatricopeptide repeat-containing protein	1047	T	A	148	63	85	0.741176	A	T
10404-1		30s ribosomal protein s6	135	T	A	2084	970	1114	0.870736	T	A
10404-1		30s ribosomal protein s6	822	C	T	2579	1318	1261	0.956753	T	C
10404-1		30s ribosomal protein s6	888	A	C	1708	1491	217	0.14554	C	A
10404-1		30s ribosomal protein s6	897	G	A	1382	1281	101	0.0788447	A	G
10405-1		dna polymerase eta	1484	C	T	217	63	154	0.409091	T	C
10405-1		dna polymerase eta	1491	T	C	232	174	58	0.333333	T	C
10411-1		set1 ash2 histone methyltransferase complex subunit ash2-like	282	C	G	911	673	238	0.35364	C	G
10411-1		set1 ash2 histone methyltransferase complex subunit ash2-like	906	A	G	948	605	343	0.566942	A	G
10411-1		set1 ash2 histone methyltransferase complex subunit ash2-like	912	G	A	966	601	365	0.607321	G	A
10411-1		set1 ash2 histone methyltransferase complex subunit ash2-like	1065	G	T	1004	515	489	0.949515	G	T
10411-1		set1 ash2 histone methyltransferase complex subunit ash2-like	1386	T	C	585	309	276	0.893204	T	C
10411-1		set1 ash2 histone methyltransferase complex subunit ash2-like	1395	G	C	512	284	228	0.802817	G	C
10417-1		enoyl-acp reductase	1062	T	A	546	285	261	0.915789	A	T
10430-1		splicing cc1-like protein	156	T	C	905	575	330	0.573913	C	T
10430-1		splicing cc1-like protein	186	A	G	698	427	271	0.63466	G	A
10430-1		splicing cc1-like protein	261	A	G	1039	489	550	0.889091	A	G
10430-1		splicing cc1-like protein	330	G	C	763	364	399	0.912281	G	C
10430-1		splicing cc1-like protein	624	A	T	761	384	377	0.981771	A	T
10430-1		splicing cc1-like protein	1356	T	A	1702	950	752	0.791579	A	T
10441-1		gtp-binding protein	375	T	C	3659	1627	2032	0.800689	C	T
1044-2		peroxisome biogenesis protein 5-like	878	C	A	2128	1251	877	0.701039	C	A
10452-1		histone-lysine n-methyltransferase suvr2-like	1027	C	T	286	139	147	0.945578	C	T
10455-1		dna-repair protein	303	A	G	162	79	83	0.951807	G	A
10455-1		dna-repair protein	2280	T	C	406	229	177	0.772926	C	T
10455-1		dna-repair protein	4357	A	G	778	440	338	0.768182	G	A
10459-1		protein gpr107-like	41	T	C	1660	1103	557	0.504986	T	C
10459-1		protein gpr107-like	120	A	G	1593	1139	454	0.398595	A	G
10459-1		protein gpr107-like	393	G	C	2261	1614	647	0.400867	G	C
10459-1		protein gpr107-like	564	T	C	3047	2098	949	0.452336	T	C
10459-1		protein gpr107-like	684	C	T	1721	1267	454	0.358327	C	T
10459-1		protein gpr107-like	696	C	T	1731	1215	516	0.424691	C	T
10459-1		protein gpr107-like	828	C	T	1702	1227	475	0.387123	C	T
1046-2	bzip	bzip transcription factor bzip114	2131	G	C	481	267	214	0.801498	G	C
10462-1		protein	33	C	T	629	222	407	0.545455	T	C
10462-1		protein	243	A	T	1338	1007	331	0.328699	A	T
10462-1		protein	261	C	T	1222	935	287	0.306952	C	T
10466-1		golgin candidate 3-like	342	T	C	105	47	58	0.810345	C	T
10466-1		golgin candidate 3-like	423	A	G	205	104	101	0.971154	G	A
10466-1		golgin candidate 3-like	555	C	A	214	120	94	0.783333	A	C
10466-1		golgin candidate 3-like	973	A	C	238	122	116	0.95082	C	A
10466-1		golgin candidate 3-like	1012	C	G	193	100	93	0.93	G	C
10466-1		golgin candidate 3-like	1329	A	G	266	143	123	0.86014	G	A
10466-1		golgin candidate 3-like	1395	C	T	308	160	148	0.925	T	C
10466-1		golgin candidate 3-like	1465	C	G	201	111	90	0.810811	G	C
10466-1		golgin candidate 3-like	1521	T	C	228	123	105	0.853659	C	T
10466-1		golgin candidate 3-like	1593	C	A	183	80	103	0.776699	A	C
10466-1		golgin candidate 3-like	1630	G	A	197	99	98	0.989899	A	G
10466-1		golgin candidate 3-like	1737	A	G	372	217	155	0.714286	G	A
10466-1		golgin candidate 3-like	1815	G	T	251	151	100	0.662252	T	G
10466-1		golgin candidate 3-like	1941	A	G	316	219	97	0.442922	G	A
10466-1		golgin candidate 3-like	2103	G	A	337	253	84	0.332016	A	G
10466-1		golgin candidate 3-like	2106	G	A	347	259	88	0.339768	A	G
10466-1		golgin candidate 3-like	2194	A	C	409	228	181	0.79386	C	A
10466-1		golgin candidate 3-like	2214	G	A	377	213	164	0.769953	A	G
10470-1		probable s-acyltransferase at4g00840-like	293	G	A	559	276	283	0.975265	A	G
10485-1		probable s-acyltransferase at4g15080-like	171	G	C	639	362	277	0.765193	G	C
10485-1		probable s-acyltransferase at4g15080-like	351	G	A	555	329	226	0.68693	G	A
10485-1		probable s-acyltransferase at4g15080-like	435	A	G	470	266	204	0.766917	A	G
10485-1		probable s-acyltransferase at4g15080-like	505	G	A	717	473	244	0.515856	G	A
10485-1		probable s-acyltransferase at4g15080-like	507	C	T	700	457	243	0.531729	C	T
10485-1		probable s-acyltransferase at4g15080-like	1011	T	A	619	375	244	0.650667	T	A
10485-1		probable s-acyltransferase at4g15080-like	1152	G	A	734	436	298	0.683486	G	A
10485-1		probable s-acyltransferase at4g15080-like	1821	A	T	861	503	358	0.71173	A	T
10485-1		probable s-acyltransferase at4g15080-like	1912	A	C	462	391	71	0.181586	A	C
10485-1		probable s-acyltransferase at4g15080-like	2097	C	G	577	371	206	0.555256	C	G
10485-1		probable s-acyltransferase at4g15080-like	2100	T	C	562	356	206	0.578652	T	C
10486-1		50s ribosomal protein l13	123	T	C	2085	1072	1013	0.944963	T	C
10486-1		50s ribosomal protein l13	234	G	A	1544	648	896	0.723214	G	A
10486-1		50s ribosomal protein l13	287	T	C	1411	791	620	0.783818	T	C
10489-1		exosome complex component rrp46	549	A	G	741	458	283	0.617904	A	G
10489-1		exosome complex component rrp46	606	C	T	1052	641	411	0.641186	C	T
10492-1		ring-finger domain-containing protein	962	A	C	133	78	55	0.705128	C	A
10492-1		ring-finger domain-containing protein	1208	G	A	169	91	78	0.857143	A	G
10492-1		ring-finger domain-containing protein	1710	T	A	182	106	76	0.716981	A	T
10492-1		ring-finger domain-containing protein	1954	T	C	127	59	68	0.867647	C	T
10499-1		adenyl cyclase	429	G	A	1279	763	516	0.676278	G	A
10499-1		adenyl cyclase	727	T	C	1812	812	1000	0.812	C	T
1052-2		esterase lipase domain-containing protein	618	A	G	294	200	94	0.47	G	A
1053-2		protein grpe	425	A	T	2126	1223	903	0.738348	A	T
10532-1		zeitlupe 2	402	C	T	661	290	371	0.781671	T	C
10532-1		zeitlupe 2	813	C	T	465	286	179	0.625874	C	T
10532-1		zeitlupe 2	1381	C	T	1523	910	613	0.673626	C	T
10545-1		pentatricopeptide repeat-containing protein	956	A	G	98	60	38	0.633333	A	G
10550-1		e3 ubiquitin-protein ligase shprh-like	1194	C	T	126	70	56	0.8	C	T
10550-1		e3 ubiquitin-protein ligase shprh-like	1504	C	A	143	68	75	0.906667	C	A
10550-1		e3 ubiquitin-protein ligase shprh-like	3300	C	T	182	91	91	1	C	T
10550-1		e3 ubiquitin-protein ligase shprh-like	3714	T	A	286	148	138	0.932432	T	A
10550-1		e3 ubiquitin-protein ligase shprh-like	4365	A	C	223	123	100	0.813008	A	C
10554-1		uncharacterized protein	33	C	T	207	93	114	0.815789	C	T
10554-1		uncharacterized protein	310	A	G	313	196	117	0.596939	G	A
10554-1		uncharacterized protein	340	A	G	326	220	106	0.481818	G	A
10554-1		uncharacterized protein	471	C	T	472	322	150	0.465839	T	C
10567-1		probable sugar phosphate phosphate translocator at3g17430-like	60	C	T	579	240	339	0.707965	T	C
10567-1		probable sugar phosphate phosphate translocator at3g17430-like	102	A	G	841	329	512	0.642578	G	A
10571-1		succinate dehydrogenase	300	T	A	6248	3611	2637	0.730269	A	T
10571-1		succinate dehydrogenase	489	G	A	5198	2572	2626	0.979436	A	G
10571-1		succinate dehydrogenase	642	T	C	3140	1788	1352	0.756152	C	T
10571-1		succinate dehydrogenase	678	G	A	4622	2715	1907	0.702394	A	G
10571-1		succinate dehydrogenase	690	G	A	4638	2666	1972	0.739685	A	G
10571-1		succinate dehydrogenase	777	C	T	5428	3122	2306	0.738629	T	C
10571-1		succinate dehydrogenase	792	C	A	5714	3139	2575	0.820325	A	C
10571-1		succinate dehydrogenase	867	T	A	5341	2884	2457	0.851942	A	T
10571-1		succinate dehydrogenase	1155	C	A	6267	3528	2739	0.776361	A	C
10571-1		succinate dehydrogenase	1200	C	G	4563	2760	1803	0.653261	G	C
10571-1		succinate dehydrogenase	1251	A	T	5431	2717	2714	0.998896	T	A
10571-1		succinate dehydrogenase	1308	C	T	4253	2397	1856	0.774301	T	C
10571-1		succinate dehydrogenase	1627	C	T	4197	2153	2044	0.949373	T	C
10572-1		enth vhs gat family protein	948	G	C	376	165	211	0.781991	C	G
10577-1		cell number regulator 6	547	T	C	4691	2423	2268	0.93603	C	T
10579-1		uncharacterized protein	120	A	C	2990	1910	1080	0.565445	A	C
10579-1		uncharacterized protein	1467	G	T	2210	993	1217	0.815941	T	G
10591-1		transcription factor bhlh128	729	C	T	227	136	91	0.669118	C	T
10591-1		transcription factor bhlh128	798	G	A	242	139	103	0.741007	G	A
1059-2		40s ribosomal protein s7-like protein	153	G	A	7542	4297	3245	0.755178	G	A
1059-2		40s ribosomal protein s7-like protein	333	T	C	7133	4118	3015	0.732152	T	C
1059-2		40s ribosomal protein s7-like protein	513	T	A	5607	3110	2497	0.802894	T	A
10609-1		uncharacterized protein	59	A	G	255	136	119	0.875	G	A
10609-1		uncharacterized protein	270	G	C	140	60	80	0.75	G	C
10609-1		uncharacterized protein	553	C	G	188	96	92	0.958333	C	G
10609-1		uncharacterized protein	596	G	T	233	99	134	0.738806	G	T
10609-1		uncharacterized protein	921	C	T	219	147	72	0.489796	C	T
10609-1		uncharacterized protein	1193	T	C	194	101	93	0.920792	T	C
10611-1		at4g14190-like protein	68	G	C	222	119	103	0.865546	G	C
10611-1		at4g14190-like protein	177	G	A	256	179	77	0.430168	G	A
10611-1		at4g14190-like protein	819	A	G	147	80	67	0.8375	A	G
10617-1		sterile alpha motif domain-containing protein	162	A	T	1128	342	786	0.435115	T	A
10617-1		sterile alpha motif domain-containing protein	372	A	G	1205	472	733	0.643929	G	A
10617-1		sterile alpha motif domain-containing protein	459	T	C	1319	561	758	0.740106	C	T
10617-1		sterile alpha motif domain-containing protein	564	A	G	1422	855	567	0.663158	A	G
10617-1		sterile alpha motif domain-containing protein	768	T	C	679	398	281	0.70603	T	C
10620-1		membrane-bound transcription factor site-1 protease	294	A	G	312	198	114	0.575758	A	G
10620-1		membrane-bound transcription factor site-1 protease	522	T	A	544	346	198	0.572254	T	A
10620-1		membrane-bound transcription factor site-1 protease	563	A	T	487	280	207	0.739286	A	T
10620-1		membrane-bound transcription factor site-1 protease	696	T	A	407	217	190	0.875576	T	A
10620-1		membrane-bound transcription factor site-1 protease	840	A	C	371	182	189	0.962963	A	C
10620-1		membrane-bound transcription factor site-1 protease	2058	T	C	487	301	186	0.61794	T	C
10620-1		membrane-bound transcription factor site-1 protease	2395	A	G	337	206	131	0.635922	A	G
10620-1		membrane-bound transcription factor site-1 protease	3015	A	C	552	333	219	0.657658	A	C
10620-1		membrane-bound transcription factor site-1 protease	3021	C	G	523	324	199	0.614198	C	G
10630-1		ubiquitin system component cue protein	1679	C	G	651	273	378	0.722222	G	C
10638-1		peptidase family protein	537	A	G	715	370	345	0.932432	G	A
10638-1		peptidase family protein	888	G	A	372	149	223	0.668161	A	G
10638-1		peptidase family protein	970	G	A	528	244	284	0.859155	A	G
10638-1		peptidase family protein	1169	C	T	634	330	304	0.921212	T	C
10638-1		peptidase family protein	1390	G	C	744	432	312	0.722222	G	C
10638-1		peptidase family protein	1398	T	C	735	431	304	0.705336	T	C
1064-2		glucose-6-phosphate 1-epimerase	39	A	T	1116	804	312	0.38806	A	T
1064-2		glucose-6-phosphate 1-epimerase	372	G	A	2314	1681	633	0.376562	G	A
1064-2		glucose-6-phosphate 1-epimerase	441	C	A	1373	1031	342	0.331717	C	A
1064-2		glucose-6-phosphate 1-epimerase	447	T	A	1438	1069	369	0.345182	T	A
1064-2		glucose-6-phosphate 1-epimerase	561	A	G	2314	1449	865	0.596963	A	G
1064-2		glucose-6-phosphate 1-epimerase	718	G	A	1928	1283	645	0.502728	G	A
1064-2		glucose-6-phosphate 1-epimerase	723	G	A	1976	1297	679	0.523516	G	A
10646-1		uncharacterized protein at1g51745-like	240	C	T	428	221	207	0.936652	C	T
10646-1		uncharacterized protein at1g51745-like	375	T	C	401	189	212	0.891509	T	C
10646-1		uncharacterized protein at1g51745-like	414	C	G	339	172	167	0.97093	C	G
10646-1		uncharacterized protein at1g51745-like	1902	A	T	287	125	162	0.771605	A	T
10696-1		mitogen-activated protein kinase kinase 6-like	216	G	A	770	410	360	0.878049	A	G
10696-1		mitogen-activated protein kinase kinase 6-like	258	T	A	537	354	183	0.516949	A	T
10696-1		mitogen-activated protein kinase kinase 6-like	294	G	T	434	137	297	0.461279	G	T
10696-1		mitogen-activated protein kinase kinase 6-like	603	C	T	619	306	313	0.977636	T	C
10696-1		mitogen-activated protein kinase kinase 6-like	636	A	C	516	253	263	0.961977	C	A
10696-1		mitogen-activated protein kinase kinase 6-like	776	G	A	423	224	199	0.888393	A	G
10696-1		mitogen-activated protein kinase kinase 6-like	825	G	A	418	242	176	0.727273	A	G
10696-1		mitogen-activated protein kinase kinase 6-like	903	T	A	454	190	264	0.719697	A	T
10696-1		mitogen-activated protein kinase kinase 6-like	1116	A	G	708	335	373	0.898123	G	A
10696-1		mitogen-activated protein kinase kinase 6-like	1320	A	G	592	364	228	0.626374	A	G
10696-1		mitogen-activated protein kinase kinase 6-like	1353	C	A	660	358	302	0.843575	C	A
10696-1		mitogen-activated protein kinase kinase 6-like	1398	T	C	621	316	305	0.96519	C	T
10696-1		mitogen-activated protein kinase kinase 6-like	1425	G	A	545	320	225	0.703125	G	A
10708-1	ABC transporter	multidrug pheromone mdr abc transporter family	3240	G	A	164	54	110	0.490909	A	G
10708-1	ABC transporter	multidrug pheromone mdr abc transporter family	3462	A	T	170	127	43	0.338583	A	T
10708-1	ABC transporter	multidrug pheromone mdr abc transporter family	3573	A	C	172	122	50	0.409836	A	C
10708-1	ABC transporter	multidrug pheromone mdr abc transporter family	3600	G	A	222	160	62	0.3875	G	A
10708-1	ABC transporter	multidrug pheromone mdr abc transporter family	3609	T	C	207	61	146	0.417808	C	T
10710-1		protein iq-domain 14	1041	G	A	3334	1681	1653	0.983343	G	A
10711-1		protein	84	A	G	253	187	66	0.352941	A	G
10711-1		protein	390	G	A	320	142	178	0.797753	A	G
1072-2		homolog subfamily b member	788	T	C	412	194	218	0.889908	C	T
1072-2		homolog subfamily b member	1494	A	T	560	242	318	0.761006	A	T
1072-2		homolog subfamily b member	2248	T	G	688	378	310	0.820106	G	T
1072-2		homolog subfamily b member	2547	A	G	927	508	419	0.824803	A	G
10723-1		f-box kelch-repeat protein	680	C	G	474	292	182	0.623288	G	C
10723-1		f-box kelch-repeat protein	795	G	C	507	294	213	0.72449	C	G
10747-1	Zinc finger	zinc finger a20 and an1 domain-containing stress-associated protein 5-like	409	A	T	2191	1430	761	0.532168	A	T
10747-1	Zinc finger	zinc finger a20 and an1 domain-containing stress-associated protein 5-like	453	T	G	2026	958	1068	0.897004	T	G
10761-1		homeobox protein hat22	39	C	T	317	168	149	0.886905	C	T
10761-1		homeobox protein hat22	814	C	T	346	235	111	0.47234	T	C
10764-1		protein nap1	242	C	T	564	333	231	0.693694	T	C
10768-1		cytochrome p450	243	T	G	746	384	362	0.942708	G	T
10768-1		cytochrome p450	642	A	G	1321	1036	285	0.275097	G	A
10768-1		cytochrome p450	704	T	A	1205	863	342	0.396292	A	T
10768-1		cytochrome p450	834	C	G	1250	789	461	0.584284	G	C
10768-1		cytochrome p450	1233	C	T	996	729	267	0.366255	T	C
10768-1		cytochrome p450	1311	T	C	972	631	341	0.540412	C	T
10768-1		cytochrome p450	1425	A	G	881	595	286	0.480672	G	A
10768-1		cytochrome p450	1443	C	T	1033	741	292	0.394062	T	C
10773-1		protein exordium like 2	771	G	A	1958	1254	704	0.561404	G	A
10774-1		6-phosphofructokinase 3-like	318	T	G	2253	876	1377	0.636166	G	T
10774-1		6-phosphofructokinase 3-like	837	G	A	2947	1707	1240	0.726421	G	A
10774-1		6-phosphofructokinase 3-like	1008	A	T	1860	740	1120	0.660714	T	A
10774-1		6-phosphofructokinase 3-like	1275	C	T	3338	1304	2034	0.641101	T	C
10774-1		6-phosphofructokinase 3-like	1293	T	C	2752	1151	1601	0.718926	C	T
10774-1		6-phosphofructokinase 3-like	1401	T	C	3509	1320	2189	0.603015	C	T
10774-1		6-phosphofructokinase 3-like	1494	T	C	1156	693	463	0.66811	C	T
10774-1		6-phosphofructokinase 3-like	1506	A	G	1119	785	334	0.425478	G	A
10777-1		f-box kelch-repeat protein at1g57790-like	1047	T	G	503	237	266	0.890977	G	T
10793-1		paired amphipathic helix protein sin3-like 2	621	A	G	648	343	305	0.889213	G	A
10793-1		paired amphipathic helix protein sin3-like 2	1059	T	C	434	216	218	0.990826	C	T
10793-1		paired amphipathic helix protein sin3-like 2	1938	C	T	517	283	234	0.826855	C	T
10793-1		paired amphipathic helix protein sin3-like 2	1998	C	T	287	157	130	0.828025	C	T
10793-1		paired amphipathic helix protein sin3-like 2	2178	G	A	361	191	170	0.890052	G	A
10793-1		paired amphipathic helix protein sin3-like 2	2346	C	T	482	273	209	0.765568	C	T
10793-1		paired amphipathic helix protein sin3-like 2	2940	A	C	728	371	357	0.962264	C	A
10793-1		paired amphipathic helix protein sin3-like 2	3204	T	C	1564	774	790	0.979747	T	C
10798-1		aberrant root formation protein 4	1702	C	T	1135	664	471	0.709337	C	T
10802-1		conserved oligomeric golgi complex subunit 7-like	949	A	G	1008	517	491	0.94971	G	A
10802-1		conserved oligomeric golgi complex subunit 7-like	2063	A	T	2156	1073	1083	0.990766	T	A
10808-1	FLS	flavonol synthase flavanone 3-hydroxylase	595	G	C	878	438	440	0.995455	G	C
10811-1		uncharacterized protein	172	A	G	314	170	144	0.847059	A	G
10811-1		uncharacterized protein	216	G	A	261	147	114	0.77551	G	A
10835-1		protein	195	C	T	3481	2136	1345	0.629682	C	T
10843-1		probable lysine-specific demethylase jmj14-like	1380	A	T	271	169	102	0.60355	A	T
10843-1		probable lysine-specific demethylase jmj14-like	2221	A	T	235	143	92	0.643357	T	A
10843-1		probable lysine-specific demethylase jmj14-like	2548	G	A	336	114	222	0.513514	A	G
10843-1		probable lysine-specific demethylase jmj14-like	2599	C	A	360	238	122	0.512605	C	A
10843-1		probable lysine-specific demethylase jmj14-like	2684	C	T	296	188	108	0.574468	C	T
10859-1		vesicle-associated membrane protein 7c	129	C	T	4242	2300	1942	0.844348	C	T
10900-1		isoflavonoid glucosyltransferase	54	T	C	678	343	335	0.976676	C	T
10900-1		isoflavonoid glucosyltransferase	292	G	A	843	375	468	0.801282	A	G
10900-1		isoflavonoid glucosyltransferase	325	C	G	742	371	371	1	G	C
10900-1		isoflavonoid glucosyltransferase	550	A	T	1015	535	480	0.897196	T	A
10900-1		isoflavonoid glucosyltransferase	562	C	G	885	500	385	0.77	G	C
10900-1		isoflavonoid glucosyltransferase	621	A	G	870	449	421	0.937639	G	A
10900-1		isoflavonoid glucosyltransferase	675	C	T	1319	619	700	0.884286	T	C
1091-2		ferredoxin- chloroplast	360	T	A	5229	2874	2355	0.819415	T	A
10912-1		receptor-like protein kinase feronia-like	249	C	G	525	266	259	0.973684	C	G
10922-1		Unknown transcript	208	A	C	467	245	222	0.906122	A	C
10922-1		Unknown transcript	309	A	C	895	493	402	0.815416	A	C
10922-1		Unknown transcript	396	T	A	956	506	450	0.889328	T	A
10922-1		Unknown transcript	511	A	G	593	306	287	0.937908	A	G
10922-1		Unknown transcript	574	T	C	614	314	300	0.955414	C	T
10922-1		Unknown transcript	675	G	A	422	269	153	0.568773	G	A
10926-1		protein	107	C	T	497	307	190	0.618893	C	T
10926-1		protein	114	T	G	485	296	189	0.638514	T	G
10931-1		nudix hydrolase mitochondrial-like	351	C	T	688	361	327	0.905817	T	C
10931-1		nudix hydrolase mitochondrial-like	378	G	A	591	321	270	0.841121	A	G
10934-1		uncharacterized protein	447	A	G	328	225	103	0.457778	A	G
10934-1		uncharacterized protein	456	G	C	322	132	190	0.694737	C	G
10934-1		uncharacterized protein	789	T	A	358	171	187	0.914439	A	T
10934-1		uncharacterized protein	811	G	A	345	203	142	0.699507	G	A
1094-2		ring-h2 finger protein atl46-like	197	C	T	142	64	78	0.820513	T	C
1094-2		ring-h2 finger protein atl46-like	777	C	T	168	81	87	0.931034	T	C
10946-1		probable lrr receptor-like serine threonine-protein kinase at1g67720-like	239	C	A	506	276	230	0.833333	A	C
10946-1		probable lrr receptor-like serine threonine-protein kinase at1g67720-like	273	G	A	506	266	240	0.902256	G	A
10946-1		probable lrr receptor-like serine threonine-protein kinase at1g67720-like	945	T	C	336	181	155	0.856354	C	T
10946-1		probable lrr receptor-like serine threonine-protein kinase at1g67720-like	1100	C	A	336	149	187	0.796791	C	A
10946-1		probable lrr receptor-like serine threonine-protein kinase at1g67720-like	1413	G	A	351	158	193	0.818653	G	A
10946-1		probable lrr receptor-like serine threonine-protein kinase at1g67720-like	1512	G	T	269	135	134	0.992593	G	T
10946-1		probable lrr receptor-like serine threonine-protein kinase at1g67720-like	1620	T	G	300	154	146	0.948052	T	G
10946-1		probable lrr receptor-like serine threonine-protein kinase at1g67720-like	1656	C	T	375	180	195	0.923077	C	T
10946-1		probable lrr receptor-like serine threonine-protein kinase at1g67720-like	1714	A	T	361	167	194	0.860825	A	T
10946-1		probable lrr receptor-like serine threonine-protein kinase at1g67720-like	2208	G	T	587	321	266	0.82866	G	T
10946-1		probable lrr receptor-like serine threonine-protein kinase at1g67720-like	2484	T	C	525	229	296	0.773649	T	C
10946-1		probable lrr receptor-like serine threonine-protein kinase at1g67720-like	2643	A	C	508	275	233	0.847273	C	A
10946-1		probable lrr receptor-like serine threonine-protein kinase at1g67720-like	2772	T	G	304	175	129	0.737143	G	T
10971-1		protein	546	G	A	2606	1260	1346	0.936107	A	G
10971-1		protein	1106	C	T	1769	959	810	0.84463	T	C
10971-1		protein	1269	C	T	951	587	364	0.620102	T	C
10971-1		protein	1273	C	G	705	450	255	0.566667	G	C
1097-2		methyltransferase pmt20	519	C	T	1475	994	481	0.483903	C	T
1097-2		methyltransferase pmt20	864	C	T	1085	825	260	0.315152	C	T
10972-1		leucine carboxyl methyltransferase	327	A	G	684	315	369	0.853659	G	A
10972-1		leucine carboxyl methyltransferase	630	G	A	505	315	190	0.603175	G	A
10972-1		leucine carboxyl methyltransferase	789	A	G	604	267	337	0.792285	G	A
10972-1		leucine carboxyl methyltransferase	885	T	C	830	348	482	0.721992	C	T
10973-1		cytochrome p450 monooxygenase cyp72a61	192	T	C	1097	605	492	0.813223	C	T
10973-1		cytochrome p450 monooxygenase cyp72a61	586	C	T	1717	1015	702	0.691626	T	C
10973-1		cytochrome p450 monooxygenase cyp72a61	1314	C	G	1090	686	404	0.588921	G	C
10977-1		group 3 lea protein	645	C	T	1916	1173	743	0.633419	T	C
10978-1		probable sugar phosphate phosphate translocator at3g11320-like	27	A	C	607	413	194	0.469734	A	C
10978-1		probable sugar phosphate phosphate translocator at3g11320-like	372	C	T	1697	1332	365	0.274024	C	T
10978-1		probable sugar phosphate phosphate translocator at3g11320-like	622	A	C	1174	784	390	0.497449	A	C
10985-1		chloroplastic group iib intron splicing facilitator crs2-b	65	G	A	348	156	192	0.8125	A	G
10985-1		chloroplastic group iib intron splicing facilitator crs2-b	72	G	A	392	177	215	0.823256	A	G
10985-1		chloroplastic group iib intron splicing facilitator crs2-b	195	C	T	637	247	390	0.633333	T	C
10985-1		chloroplastic group iib intron splicing facilitator crs2-b	408	T	C	610	215	395	0.544304	C	T
10985-1		chloroplastic group iib intron splicing facilitator crs2-b	540	A	T	775	201	574	0.350174	T	A
11003-1		ap-1 complex subunit gamma-1	300	G	A	150	60	90	0.666667	A	G
11003-1		ap-1 complex subunit gamma-1	373	A	G	267	113	154	0.733766	G	A
11003-1		ap-1 complex subunit gamma-1	471	G	A	284	117	167	0.700599	A	G
11003-1		ap-1 complex subunit gamma-1	897	T	A	145	87	58	0.666667	A	T
11003-1		ap-1 complex subunit gamma-1	1112	C	A	273	177	96	0.542373	C	A
11004-1		fanconi anemia group m protein	186	A	G	169	71	98	0.72449	G	A
11004-1		fanconi anemia group m protein	789	T	C	91	37	54	0.685185	C	T
11004-1		fanconi anemia group m protein	2098	C	A	127	73	54	0.739726	A	C
11004-1		fanconi anemia group m protein	2210	G	A	137	79	58	0.734177	A	G
11004-1		fanconi anemia group m protein	2294	C	T	242	126	116	0.920635	T	C
11004-1		fanconi anemia group m protein	2419	C	G	208	116	92	0.793103	G	C
11004-1		fanconi anemia group m protein	3234	T	C	169	108	61	0.564815	C	T
11012-1		coatomer epsilon subunit	15	T	C	2117	932	1185	0.786498	T	C
11012-1		coatomer epsilon subunit	630	G	A	5925	2988	2937	0.982932	G	A
11016-1		lipid transfer protein	306	C	A	1634	1100	534	0.485455	C	A
11016-1		lipid transfer protein	312	C	G	956	613	343	0.559543	C	G
11025-1		acylphosphatase family	26	T	C	516	469	47	0.100213	T	C
11025-1		acylphosphatase family	138	T	G	1279	614	665	0.923308	T	G
11025-1		acylphosphatase family	378	T	A	1675	726	949	0.765016	T	A
11025-1		acylphosphatase family	412	C	A	524	217	307	0.70684	C	A
11031-1		rhodanese homology domain-containing protein	195	C	T	515	317	198	0.624606	C	T
11031-1		rhodanese homology domain-containing protein	201	A	C	469	290	179	0.617241	A	C
11031-1		rhodanese homology domain-containing protein	221	A	G	340	187	153	0.818182	G	A
11031-1		rhodanese homology domain-containing protein	300	A	T	278	170	108	0.635294	A	T
11031-1		rhodanese homology domain-containing protein	405	A	G	257	151	106	0.701987	A	G
11046-1		uncharacterized protein	353	C	T	1226	713	513	0.719495	C	T
11046-1		uncharacterized protein	413	C	T	1189	799	390	0.48811	C	T
11046-1		uncharacterized protein	956	G	T	810	531	279	0.525424	G	T
11046-1		uncharacterized protein	957	G	A	805	525	280	0.533333	G	A
11046-1		uncharacterized protein	1113	C	T	891	506	385	0.76087	C	T
11046-1		uncharacterized protein	1416	G	A	1259	680	579	0.851471	A	G
11046-1		uncharacterized protein	1565	C	T	1430	845	585	0.692308	T	C
11046-1		uncharacterized protein	1572	G	A	1393	786	607	0.772265	A	G
11046-1		uncharacterized protein	1592	T	C	1246	631	615	0.974643	T	C
11046-1		uncharacterized protein	2058	A	G	730	417	313	0.7506	A	G
1105-2		serine threonine-protein kinase nek2-like	1622	G	T	250	112	138	0.811594	T	G
11062-1		uncharacterized protein	81	A	G	639	390	249	0.638462	A	G
11062-1		uncharacterized protein	165	A	G	658	285	373	0.764075	G	A
11062-1		uncharacterized protein	714	G	A	939	517	422	0.816248	A	G
11064-1		uncharacterized protein loc100802234	45	C	T	280	200	80	0.4	C	T
11064-1		uncharacterized protein loc100802234	55	T	C	331	230	101	0.43913	T	C
11064-1		uncharacterized protein loc100802234	513	G	A	836	306	530	0.577358	A	G
11064-1		uncharacterized protein loc100802234	591	G	C	348	314	34	0.10828	C	G
11064-1		uncharacterized protein loc100802234	606	G	A	383	303	80	0.264026	A	G
11064-1		uncharacterized protein loc100802234	625	C	T	432	169	263	0.642586	C	T
11078-1		leucine-rich repeat receptor-like protein kinase	183	A	T	920	452	468	0.965812	T	A
11078-1		leucine-rich repeat receptor-like protein kinase	914	A	C	422	297	125	0.420875	C	A
11086-1		Unknown transcript	8124	G	T	274	162	112	0.691358	G	T
11088-1		pentatricopeptide repeat-containing protein	549	T	C	122	69	53	0.768116	T	C
11088-1		pentatricopeptide repeat-containing protein	606	G	T	120	54	66	0.818182	T	G
11088-1		pentatricopeptide repeat-containing protein	1175	C	T	274	183	91	0.497268	C	T
11088-1		pentatricopeptide repeat-containing protein	1212	G	A	321	209	112	0.535885	G	A
11090-1		cell division cycle 5-like	1400	A	T	964	565	399	0.706195	A	T
11091-1		uncharacterized protein	60	C	T	219	106	113	0.938053	T	C
11091-1		uncharacterized protein	210	T	A	498	252	246	0.97619	A	T
11091-1		uncharacterized protein	354	G	A	369	170	199	0.854271	A	G
11091-1		uncharacterized protein	444	A	T	410	200	210	0.952381	T	A
11091-1		uncharacterized protein	453	A	G	407	195	212	0.919811	G	A
11091-1		uncharacterized protein	574	A	T	469	279	190	0.681004	A	T
11093-1		uncharacterized protein	90	C	T	516	315	201	0.638095	C	T
11093-1		uncharacterized protein	168	C	G	398	249	149	0.598394	C	G
11093-1		uncharacterized protein	198	C	G	242	157	85	0.541401	C	G
11096-1		protein furry-like	2148	G	A	403	192	211	0.909953	G	A
11096-1		protein furry-like	4053	C	T	724	348	376	0.925532	C	T
11096-1		protein furry-like	5052	C	T	797	434	363	0.836406	C	T
11096-1		protein furry-like	5145	G	A	788	432	356	0.824074	G	A
11099-1		uncharacterized protein	96	T	A	1927	1266	661	0.522117	T	A
11099-1		uncharacterized protein	144	A	G	1753	1177	576	0.48938	A	G
11099-1		uncharacterized protein	1209	A	T	1290	784	506	0.645408	A	T
11099-1		uncharacterized protein	1225	C	T	1657	1123	534	0.475512	C	T
11099-1		uncharacterized protein	1286	C	T	1933	688	1245	0.55261	T	C
11099-1		uncharacterized protein	1545	T	C	2162	1311	851	0.649123	T	C
11099-1		uncharacterized protein	1986	G	T	2126	1386	740	0.533911	G	T
11100-1		ubiquitin family protein	700	G	C	2638	1169	1469	0.795779	C	G
11100-1		ubiquitin family protein	744	T	A	1968	932	1036	0.899614	A	T
11100-1		ubiquitin family protein	925	G	A	2068	848	1220	0.695082	A	G
11105-1	Dehydrin	DH301a	190	T	G	1191	427	764	0.558901	T	G
11111-1		quinone oxidoreductase-like protein	15	A	C	165	68	97	0.701031	C	A
11111-1		quinone oxidoreductase-like protein	120	C	T	1223	364	859	0.423749	T	C
11111-1		quinone oxidoreductase-like protein	267	G	A	1543	708	835	0.847904	A	G
11111-1		quinone oxidoreductase-like protein	884	T	C	2252	787	1465	0.537201	C	T
11111-1		quinone oxidoreductase-like protein	887	T	A	2262	968	1294	0.748068	A	T
11118-1		f-box protein skip1	69	C	T	729	537	192	0.357542	C	T
11118-1		f-box protein skip1	216	C	T	1342	1041	301	0.289145	C	T
11118-1		f-box protein skip1	252	C	T	1359	978	381	0.389571	C	T
11118-1		f-box protein skip1	480	G	A	579	381	198	0.519685	G	A
11118-1		f-box protein skip1	535	C	T	870	595	275	0.462185	C	T
11118-1		f-box protein skip1	858	T	A	469	300	169	0.563333	T	A
11124-1		protein	1425	A	C	194	115	79	0.686957	A	C
11126-1		protein	83	A	C	1748	643	1105	0.5819	C	A
111-3		myosin-like protein	174	G	A	693	420	273	0.65	G	A
111-3		myosin-like protein	234	G	A	581	382	199	0.520942	G	A
111-3		myosin-like protein	265	A	G	787	484	303	0.626033	A	G
111-3		myosin-like protein	363	G	C	553	265	288	0.920139	C	G
111-3		myosin-like protein	1005	T	C	429	215	214	0.995349	C	T
11148-1		protein	262	C	G	726	405	321	0.792593	C	G
11148-1		protein	411	G	A	385	255	130	0.509804	G	A
11148-1		protein	998	A	T	417	202	215	0.939535	A	T
11148-1		protein	1122	A	C	528	248	280	0.885714	A	C
11148-1		protein	1230	C	T	719	373	346	0.927614	C	T
11148-1		protein	1504	G	T	354	167	187	0.893048	G	T
11148-1		protein	1874	G	T	474	240	234	0.975	G	T
11148-1		protein	2149	C	T	699	361	338	0.936288	C	T
11148-1		protein	2348	T	A	305	261	44	0.168582	T	A
11148-1		protein	2564	G	A	688	366	322	0.879781	G	A
11148-1		protein	2625	C	T	936	517	419	0.810445	C	T
11148-1		protein	2676	T	C	1038	569	469	0.824253	T	C
11148-1		protein	2726	A	G	797	409	388	0.948655	A	G
11148-1		protein	2846	A	C	861	448	413	0.921875	A	C
11148-1		protein	3231	C	A	589	316	273	0.863924	C	A
11148-1		protein	3528	T	C	776	442	334	0.755656	T	C
11150-1		subtilisin-like protease-like	1242	A	T	87	58	29	0.5	A	T
11151-1		uncharacterized protein	220	C	A	165	102	63	0.617647	A	C
11154-1	ABC transporter	abc transporter d family member chloroplastic-like	262	G	A	191	90	101	0.891089	G	A
11154-1	ABC transporter	abc transporter d family member chloroplastic-like	285	G	A	177	95	82	0.863158	G	A
11154-1	ABC transporter	abc transporter d family member chloroplastic-like	687	C	T	248	119	129	0.922481	C	T
11154-1	ABC transporter	abc transporter d family member chloroplastic-like	741	T	C	190	93	97	0.958763	C	T
11154-1	ABC transporter	abc transporter d family member chloroplastic-like	1014	C	T	160	88	72	0.818182	T	C
11154-1	ABC transporter	abc transporter d family member chloroplastic-like	1101	A	C	197	123	74	0.601626	C	A
11154-1	ABC transporter	abc transporter d family member chloroplastic-like	1335	A	G	208	106	102	0.962264	G	A
11154-1	ABC transporter	abc transporter d family member chloroplastic-like	1605	A	G	265	125	140	0.892857	G	A
11154-1	ABC transporter	abc transporter d family member chloroplastic-like	1619	T	G	279	120	159	0.754717	G	T
11154-1	ABC transporter	abc transporter d family member chloroplastic-like	1698	C	A	326	164	162	0.987805	A	C
11154-1	ABC transporter	abc transporter d family member chloroplastic-like	1810	G	A	371	195	176	0.902564	A	G
11159-1		dolichyl-phosphate beta-glucosyltransferase	477	T	C	687	375	312	0.832	C	T
11159-1		dolichyl-phosphate beta-glucosyltransferase	483	C	T	715	408	307	0.752451	T	C
11159-1		dolichyl-phosphate beta-glucosyltransferase	972	T	C	372	229	143	0.624454	T	C
11170-1		uncharacterized protein loc100781987	244	T	A	168	127	41	0.322835	T	A
11180-1		u-box domain-containing protein	246	T	G	762	487	275	0.564682	T	G
11180-1		u-box domain-containing protein	496	A	C	425	259	166	0.640927	A	C
11180-1		u-box domain-containing protein	516	T	C	561	361	200	0.554017	T	C
11180-1		u-box domain-containing protein	921	G	T	993	653	340	0.520674	G	T
11180-1		u-box domain-containing protein	1026	A	G	1361	865	496	0.57341	A	G
11180-1		u-box domain-containing protein	1130	C	A	1016	454	562	0.807829	A	C
11181-1		auxin response factor 2	531	G	A	3496	2209	1287	0.582617	G	A
11181-1		auxin response factor 2	1752	T	C	4731	2786	1945	0.698134	T	C
11207-1		heparan-alpha-glucosaminide n-acetyltransferase-like	54	G	C	398	203	195	0.960591	C	G
11207-1		heparan-alpha-glucosaminide n-acetyltransferase-like	993	A	T	689	310	379	0.817942	A	T
11213-1		high mobility group family	90	T	A	515	217	298	0.728188	A	T
11213-1		high mobility group family	199	T	A	246	113	133	0.849624	A	T
11213-1		high mobility group family	333	G	T	405	244	161	0.659836	T	G
11213-1		high mobility group family	354	C	G	369	220	149	0.677273	G	C
11213-1		high mobility group family	396	A	G	398	200	198	0.99	G	A
11213-1		high mobility group family	434	A	G	490	246	244	0.99187	G	A
11213-1		high mobility group family	606	C	T	380	259	121	0.467181	T	C
11213-1		high mobility group family	648	G	A	534	313	221	0.70607	A	G
11213-1		high mobility group family	679	A	G	637	282	355	0.794366	G	A
11213-1		high mobility group family	680	T	C	634	358	276	0.77095	T	C
11213-1		high mobility group family	813	T	C	388	208	180	0.865385	C	T
11222-1		alpha beta hydrolase related protein	324	T	C	134	73	61	0.835616	T	C
11235-1		protein mrp homolog	156	T	G	363	183	180	0.983607	G	T
11235-1		protein mrp homolog	1509	T	A	747	510	237	0.464706	T	A
11235-1		protein mrp homolog	1521	G	A	697	456	241	0.528509	G	A
11239-1		prostaglandin g h synthase 2-like	1839	A	G	265	131	134	0.977612	A	G
11250-1		transmembrane protein	219	C	G	176	114	62	0.54386	C	G
11250-1		transmembrane protein	462	C	T	139	91	48	0.527473	C	T
11250-1		transmembrane protein	618	A	G	149	87	62	0.712644	A	G
11250-1		transmembrane protein	772	C	G	157	98	59	0.602041	C	G
11250-1		transmembrane protein	904	G	A	180	113	67	0.59292	G	A
11250-1		transmembrane protein	976	A	G	211	138	73	0.528986	A	G
11250-1		transmembrane protein	1293	A	G	271	163	108	0.662577	A	G
11250-1		transmembrane protein	1509	A	T	290	177	113	0.638418	A	T
11250-1		transmembrane protein	1689	T	A	338	190	148	0.778947	T	A
11250-1		transmembrane protein	2151	G	C	301	131	170	0.770588	C	G
1125-2		agmatine deiminase	143	G	C	4481	3080	1401	0.45487	G	C
1125-2		agmatine deiminase	841	C	T	3920	1915	2005	0.955112	T	C
1125-2		agmatine deiminase	878	C	A	4701	1976	2725	0.725138	A	C
1125-2		agmatine deiminase	915	T	A	5709	3272	2437	0.744804	T	A
11252-1	ABC transporter	abc transporter-like protein	115	A	G	633	282	351	0.803419	G	A
11255-1		uncharacterized protein	159	C	T	175	105	70	0.666667	C	T
11268-1		e3 ubiquitin-protein ligase upl3-like	4029	T	C	1387	853	534	0.626026	T	C
11271-1		pentatricopeptide repeat-containing	685	T	C	90	37	53	0.698113	C	T
11271-1		pentatricopeptide repeat-containing	798	G	T	132	78	54	0.692308	G	T
11271-1		pentatricopeptide repeat-containing	1062	G	A	206	94	112	0.839286	A	G
11280-1		dicer-like protein 4	321	A	G	373	205	168	0.819512	A	G
11281-1		probable receptor-like protein kinase at5g18500-like	174	A	T	875	547	328	0.599634	A	T
11281-1		probable receptor-like protein kinase at5g18500-like	345	A	G	1445	975	470	0.482051	A	G
11281-1		probable receptor-like protein kinase at5g18500-like	468	C	T	955	774	181	0.23385	C	T
11281-1		probable receptor-like protein kinase at5g18500-like	492	A	T	803	691	112	0.162084	A	T
11281-1		probable receptor-like protein kinase at5g18500-like	555	G	A	853	616	237	0.38474	G	A
11281-1		probable receptor-like protein kinase at5g18500-like	561	C	T	838	583	255	0.437393	C	T
11281-1		probable receptor-like protein kinase at5g18500-like	1306	C	T	908	309	599	0.51586	T	C
11282-1		homeobox protein knotted-1-like protein	53	C	G	2453	1104	1349	0.818384	G	C
11282-1		homeobox protein knotted-1-like protein	264	T	C	1714	765	949	0.806112	C	T
11282-1		homeobox protein knotted-1-like protein	403	T	C	1623	699	924	0.756494	C	T
11283-1		enoyl-acp reductase	181	T	A	934	423	511	0.827789	T	A
11283-1		enoyl-acp reductase	292	G	A	1460	927	533	0.574973	A	G
11283-1		enoyl-acp reductase	307	G	A	1203	790	413	0.522785	A	G
11283-1		enoyl-acp reductase	344	C	T	900	660	240	0.363636	T	C
11283-1		enoyl-acp reductase	503	G	A	1110	609	501	0.82266	G	A
11283-1		enoyl-acp reductase	792	A	G	1836	872	964	0.904564	A	G
11283-1		enoyl-acp reductase	957	A	C	1554	953	601	0.63064	C	A
11313-1		protein	672	C	T	249	140	109	0.778571	T	C
11313-1		protein	907	G	A	532	239	293	0.8157	A	G
11313-1		protein	1062	G	T	391	187	204	0.916667	T	G
1133-2		uncharacterized protein	84	G	A	1779	1252	527	0.420927	G	A
1133-2		uncharacterized protein	216	T	C	3983	2377	1606	0.675642	T	C
1133-2		uncharacterized protein	918	T	C	1599	880	719	0.817045	T	C
1134-2		dna binding	86	C	G	218	130	88	0.676923	C	G
1134-2		dna binding	686	G	A	414	252	162	0.642857	G	A
11344-1	Zinc finger	zinc finger ccch domain-containing protein 64	975	A	T	600	379	221	0.583113	A	T
11344-1	Zinc finger	zinc finger ccch domain-containing protein 64	1434	G	C	417	256	161	0.628906	G	C
11346-1		vacuolar protein sorting-associated protein 36-like	1191	C	T	652	415	237	0.571084	C	T
11348-1		myc-like anthocyanin regulatory protein	1667	A	G	248	178	70	0.393258	A	G
11351-1		dna binding	261	T	C	426	183	243	0.753086	T	C
11351-1		dna binding	501	A	C	551	256	295	0.867797	A	C
11353-1		beta chain	480	A	T	4777	1961	2816	0.696378	T	A
11353-1		beta chain	1161	C	T	3520	3205	315	0.0982839	C	T
11364-1		microtubule-associated protein	543	C	T	197	102	95	0.931373	C	T
11364-1		microtubule-associated protein	672	C	T	193	123	70	0.569106	C	T
11364-1		microtubule-associated protein	867	C	T	345	213	132	0.619718	C	T
11364-1		microtubule-associated protein	1305	A	T	219	132	87	0.659091	A	T
11364-1		microtubule-associated protein	1799	A	C	275	169	106	0.627219	A	C
1137-2		origin recognition complex subunit 2	288	G	A	264	150	114	0.76	G	A
11384-1		isochorismatase hydrolase family protein	207	C	T	448	251	197	0.784861	T	C
11384-1		isochorismatase hydrolase family protein	274	C	T	250	148	102	0.689189	C	T
11384-1		isochorismatase hydrolase family protein	453	T	G	307	114	193	0.590674	T	G
11384-1		isochorismatase hydrolase family protein	514	G	C	275	192	83	0.432292	C	G
11391-1		nsp-interacting kinase 1	734	G	C	170	113	57	0.504425	G	C
11399-1		calcium-dependent protein kinase	851	C	T	368	307	61	0.198697	C	T
11408-1		sentrin-specific protease	284	C	A	259	162	97	0.598765	C	A
11408-1		sentrin-specific protease	1044	T	A	231	156	75	0.480769	T	A
11413-1		protein	90	C	G	151	95	56	0.589474	C	G
11418-1		probable pectinesterase 53-like	588	G	A	657	395	262	0.663291	G	A
11418-1		probable pectinesterase 53-like	690	T	C	537	346	191	0.552023	C	T
11418-1		probable pectinesterase 53-like	693	C	T	542	350	192	0.548571	T	C
11418-1		probable pectinesterase 53-like	699	C	A	466	155	311	0.498392	C	A
11418-1		probable pectinesterase 53-like	726	A	T	511	331	180	0.543807	T	A
11430-1		50s ribosomal protein l1	78	T	C	4099	1802	2297	0.784502	C	T
11430-1		50s ribosomal protein l1	240	C	T	4813	1960	2853	0.686996	T	C
11430-1		50s ribosomal protein l1	403	T	C	4153	2103	2050	0.974798	C	T
11430-1		50s ribosomal protein l1	492	C	T	3930	2071	1859	0.897634	T	C
11430-1		50s ribosomal protein l1	801	A	G	5426	2894	2532	0.874914	G	A
11435-1		lipid binding	366	A	G	335	150	185	0.810811	G	A
11435-1		lipid binding	413	A	C	428	206	222	0.927928	C	A
11451-1		protein	21	C	G	242	152	90	0.592105	G	C
11460-1		tpa_inf: aro1-like protein 1	267	C	T	242	174	68	0.390805	C	T
11460-1		tpa_inf: aro1-like protein 1	538	C	A	400	113	287	0.393728	A	C
11460-1		tpa_inf: aro1-like protein 1	594	A	C	212	146	66	0.452055	A	C
11467-1		uncharacterized protein	1391	C	T	1453	830	623	0.750602	T	C
11475-1		dicer-like protein 4	1326	A	T	109	53	56	0.946429	A	T
11475-1		dicer-like protein 4	4123	T	C	175	90	85	0.944444	T	C
11478-1		cyclin delta-3	64	C	A	370	256	114	0.445312	C	A
11495-1		protein	233	T	A	476	280	196	0.7	T	A
11495-1		protein	789	C	T	294	185	109	0.589189	C	T
11495-1		protein	864	A	G	174	85	89	0.955056	G	A
11495-1		protein	918	G	A	130	75	55	0.733333	A	G
11495-1		protein	924	C	T	111	44	67	0.656716	C	T
11505-1	NBS-LRR	tir-nbs-lrr resistance protein	2224	G	A	197	123	74	0.601626	G	A
11517-1		inter-alpha-trypsin inhibitor heavy	1122	A	G	238	76	162	0.469136	G	A
11517-1		inter-alpha-trypsin inhibitor heavy	1219	A	G	374	266	108	0.406015	A	G
11517-1		inter-alpha-trypsin inhibitor heavy	1343	A	G	421	296	125	0.422297	A	G
11517-1		inter-alpha-trypsin inhibitor heavy	1372	T	A	413	287	126	0.439024	T	A
11517-1		inter-alpha-trypsin inhibitor heavy	1635	A	T	370	271	99	0.365314	A	T
11517-1		inter-alpha-trypsin inhibitor heavy	1875	C	T	597	407	190	0.46683	C	T
11517-1		inter-alpha-trypsin inhibitor heavy	1959	G	T	796	531	265	0.499058	G	T
11532-1		swi snf complex subunit swi3c-like	372	T	C	547	223	324	0.688272	C	T
11532-1		swi snf complex subunit swi3c-like	384	T	G	455	333	122	0.366366	T	G
11532-1		swi snf complex subunit swi3c-like	826	C	T	675	393	282	0.717557	T	C
11532-1		swi snf complex subunit swi3c-like	1194	T	G	889	541	348	0.643253	T	G
11532-1		swi snf complex subunit swi3c-like	1551	G	T	882	463	419	0.904968	T	G
11532-1		swi snf complex subunit swi3c-like	2031	A	T	1046	682	364	0.533724	A	T
11533-1		mitochondrial carnitine acylcarnitine carrier protein cacl-like	351	A	C	95	47	48	0.979167	A	C
1155-2		pentatricopeptide repeat-containing protein at1g09900-like	1207	G	A	178	104	74	0.711538	G	A
1155-2		pentatricopeptide repeat-containing protein at1g09900-like	1575	A	T	199	100	99	0.99	T	A
1155-2		pentatricopeptide repeat-containing protein at1g09900-like	1720	T	A	172	83	89	0.932584	T	A
11555-1		leucine-rich repeat protein kinase-like protein	102	G	A	1647	816	831	0.981949	A	G
11555-1		leucine-rich repeat protein kinase-like protein	210	G	A	1706	1021	685	0.670911	G	A
11555-1		leucine-rich repeat protein kinase-like protein	919	T	C	1757	721	1036	0.695946	C	T
11555-1		leucine-rich repeat protein kinase-like protein	1026	A	G	2243	952	1291	0.737413	G	A
11555-1		leucine-rich repeat protein kinase-like protein	1128	A	T	1467	707	760	0.930263	T	A
11565-1		nucleosome assembly	969	C	T	2513	2314	199	0.0859983	C	T
11566-1		glucan endo- -beta-glucosidase 4 precursor	462	G	T	105	49	56	0.875	G	T
11583-1		60s ribosomal protein l26	15	C	T	3387	1265	2122	0.596136	T	C
11583-1		60s ribosomal protein l26	198	A	G	7637	3246	4391	0.739239	G	A
11583-1		60s ribosomal protein l26	228	G	A	7545	4524	3021	0.667772	G	A
11583-1		60s ribosomal protein l26	276	T	C	7126	3026	4100	0.738049	C	T
11583-1		60s ribosomal protein l26	288	C	T	7174	4262	2912	0.683247	C	T
11583-1		60s ribosomal protein l26	390	A	G	4752	1744	3008	0.579787	G	A
11583-1		60s ribosomal protein l26	411	T	C	2186	1042	1144	0.910839	C	T
11589-1		eukaryotic translation initiation factor 2a	28	C	A	458	252	206	0.81746	A	C
11591-1		peroxin pex14	389	A	C	163	75	88	0.852273	C	A
11599-1		lob domain-containing protein	6	T	C	469	186	283	0.657244	C	T
11599-1		lob domain-containing protein	363	T	C	4353	1445	2908	0.496905	C	T
11599-1		lob domain-containing protein	471	T	C	3987	1364	2623	0.520015	C	T
11599-1		lob domain-containing protein	576	A	G	3364	1022	2342	0.436379	G	A
1161-2		phototropic-responsive nph3 family protein	219	A	G	1219	969	250	0.257998	G	A
1161-2		phototropic-responsive nph3 family protein	285	G	A	2360	1254	1106	0.881978	A	G
1161-2		phototropic-responsive nph3 family protein	799	G	T	2119	798	1321	0.604088	T	G
1161-2		phototropic-responsive nph3 family protein	805	T	C	1937	1226	711	0.579935	T	C
1161-2		phototropic-responsive nph3 family protein	1020	T	A	2144	1188	956	0.804714	T	A
1161-2		phototropic-responsive nph3 family protein	1068	G	A	2459	1445	1014	0.70173	G	A
1161-2		phototropic-responsive nph3 family protein	1125	C	T	1907	1072	835	0.778918	C	T
1161-2		phototropic-responsive nph3 family protein	1209	A	G	1445	644	801	0.803995	G	A
1161-2		phototropic-responsive nph3 family protein	1452	C	A	1645	1027	618	0.601753	C	A
1161-2		phototropic-responsive nph3 family protein	1527	G	A	1920	994	926	0.93159	A	G
1161-2		phototropic-responsive nph3 family protein	1584	T	C	639	333	306	0.918919	C	T
11618-1		nadh-cytochrome b5 reductase 1-like	637	C	T	99	45	54	0.833333	C	T
11618-1		nadh-cytochrome b5 reductase 1-like	640	T	C	99	44	55	0.8	T	C
1162-2		desiccation protectant protein lea14-like protein	363	T	G	4236	1881	2355	0.798726	G	T
11628-1		phytohemagglutinin	333	T	C	6960	3540	3420	0.966102	C	T
11628-1		phytohemagglutinin	486	G	T	7222	3563	3659	0.973763	G	T
11628-1		phytohemagglutinin	748	A	G	7039	4564	2475	0.542287	G	A
11628-1		phytohemagglutinin	810	T	C	2988	1629	1359	0.834254	C	T
1163-2		lsm12-like protein	123	C	T	5744	3767	1977	0.524821	C	T
11641-1		xyloglucanase 113	54	T	C	595	367	228	0.621253	T	C
11641-1		xyloglucanase 113	1777	G	T	711	421	290	0.688836	T	G
11644-1		receptor-like protein kinase feronia-like	1020	C	T	127	64	63	0.984375	C	T
11644-1		receptor-like protein kinase feronia-like	1056	C	T	144	59	85	0.694118	T	C
11644-1		receptor-like protein kinase feronia-like	1426	C	T	120	82	38	0.463415	C	T
11646-1	ABC transporter	abc transporter c family member 4-like	31	C	T	364	275	89	0.323636	T	C
11646-1	ABC transporter	abc transporter c family member 4-like	99	C	T	1066	300	766	0.391645	C	T
11646-1	ABC transporter	abc transporter c family member 4-like	334	T	C	849	251	598	0.419732	T	C
11646-1	ABC transporter	abc transporter c family member 4-like	459	C	T	732	506	226	0.44664	T	C
11646-1	ABC transporter	abc transporter c family member 4-like	563	T	C	762	540	222	0.411111	C	T
11646-1	ABC transporter	abc transporter c family member 4-like	866	G	A	633	447	186	0.416107	A	G
11646-1	ABC transporter	abc transporter c family member 4-like	987	T	A	726	203	523	0.388145	T	A
11646-1	ABC transporter	abc transporter c family member 4-like	1206	C	T	859	597	262	0.438861	T	C
11646-1	ABC transporter	abc transporter c family member 4-like	1293	G	A	1004	720	284	0.394444	A	G
11646-1	ABC transporter	abc transporter c family member 4-like	1377	A	T	623	504	119	0.236111	T	A
11646-1	ABC transporter	abc transporter c family member 4-like	1428	T	C	515	459	56	0.122004	C	T
11646-1	ABC transporter	abc transporter c family member 4-like	1437	G	A	534	452	82	0.181416	A	G
11646-1	ABC transporter	abc transporter c family member 4-like	1762	G	T	976	807	169	0.209418	T	G
11646-1	ABC transporter	abc transporter c family member 4-like	1813	T	C	628	451	177	0.392461	C	T
11646-1	ABC transporter	abc transporter c family member 4-like	1878	T	G	865	612	253	0.413399	G	T
11646-1	ABC transporter	abc transporter c family member 4-like	1890	T	C	937	670	267	0.398507	C	T
11646-1	ABC transporter	abc transporter c family member 4-like	2790	A	G	914	244	670	0.364179	A	G
11646-1	ABC transporter	abc transporter c family member 4-like	4260	G	A	1547	1187	360	0.303286	A	G
11646-1	ABC transporter	abc transporter c family member 4-like	4269	A	T	1468	396	1072	0.369403	A	T
11646-1	ABC transporter	abc transporter c family member 4-like	4272	G	A	1459	1098	361	0.32878	A	G
11650-1		armadillo beta-catenin-like repeat-containing protein	2480	C	T	342	182	160	0.879121	T	C
1165-2		afg1-like protein	882	T	A	960	359	601	0.597338	A	T
11652-1		chloroplastic group iia intron splicing facilitator chloroplastic-like	546	A	G	142	66	76	0.868421	G	A
11652-1		chloroplastic group iia intron splicing facilitator chloroplastic-like	897	A	G	176	79	97	0.814433	G	A
11652-1		chloroplastic group iia intron splicing facilitator chloroplastic-like	1447	C	T	142	90	52	0.577778	C	T
11652-1		chloroplastic group iia intron splicing facilitator chloroplastic-like	2275	G	A	163	84	79	0.940476	G	A
11652-1		chloroplastic group iia intron splicing facilitator chloroplastic-like	2421	G	A	142	80	62	0.775	A	G
11652-1		chloroplastic group iia intron splicing facilitator chloroplastic-like	2778	T	C	208	122	86	0.704918	T	C
11652-1		chloroplastic group iia intron splicing facilitator chloroplastic-like	2820	G	A	171	99	72	0.727273	G	A
11661-1		e-cadherin binding protein	1164	G	A	773	402	371	0.922886	A	G
1166-2		protein tipd-like	445	A	G	308	137	171	0.80117	G	A
11675-1		armadillo beta-catenin-like repeat and c2 domain-containing protein	1489	A	G	1064	616	448	0.727273	A	G
11679-1		aspartic proteinase nepenthesin-2-like	282	T	C	484	346	138	0.398844	C	T
11679-1		aspartic proteinase nepenthesin-2-like	312	T	C	537	374	163	0.435829	C	T
11679-1		aspartic proteinase nepenthesin-2-like	390	C	T	351	267	84	0.314607	T	C
11717-1	Zinc finger	zinc finger	161	C	A	1209	797	412	0.516939	C	A
11717-1	Zinc finger	zinc finger	524	T	C	1086	381	705	0.540426	C	T
11717-1	Zinc finger	zinc finger	726	A	T	1005	704	301	0.427557	A	T
11717-1	Zinc finger	zinc finger	812	A	C	1182	401	781	0.513444	C	A
1172-2		bel1-like homeodomain protein 3-like	591	T	G	227	171	56	0.327485	T	G
1172-2		bel1-like homeodomain protein 3-like	837	A	G	545	361	184	0.509695	A	G
1172-2		bel1-like homeodomain protein 3-like	963	C	T	888	615	273	0.443902	C	T
1172-2		bel1-like homeodomain protein 3-like	996	C	T	686	525	161	0.306667	C	T
1172-2		bel1-like homeodomain protein 3-like	1464	C	G	608	448	160	0.357143	C	G
11735-1		with no lysine kinase	324	T	C	106	60	46	0.766667	C	T
1174-2		protein phosphatase type 2c	285	T	C	1107	685	422	0.616058	T	C
1174-2		protein phosphatase type 2c	471	A	T	1105	690	415	0.601449	A	T
1174-2		protein phosphatase type 2c	618	T	G	1080	749	331	0.441923	T	G
1174-2		protein phosphatase type 2c	694	C	A	1244	635	609	0.959055	C	A
1175-2		cytosolic fe-s cluster assembly factor nbp35	108	T	C	1430	917	513	0.559433	T	C
11753-1		glycogenin glucosyltransferase	246	G	C	155	105	50	0.47619	C	G
11753-1		glycogenin glucosyltransferase	972	T	C	228	160	68	0.425	T	C
11753-1		glycogenin glucosyltransferase	975	C	G	229	163	66	0.404908	C	G
11753-1		glycogenin glucosyltransferase	1036	G	A	146	94	52	0.553191	G	A
11753-1		glycogenin glucosyltransferase	1428	C	T	201	148	53	0.358108	C	T
11762-1		tetratricopeptide repeat domain-containing protein	684	C	A	770	608	162	0.266447	C	A
11774-1		uncharacterized protein loc100783153	337	A	T	877	480	397	0.827083	A	T
11777-1		e3 ubiquitin-protein ligase herc2-like	1467	G	C	647	377	270	0.71618	G	C
11780-1		pentatricopeptide repeat-containing protein	366	C	T	803	419	384	0.916468	C	T
11781-1		squamosa promoter-binding-like protein 1-like	74	C	G	479	211	268	0.787313	G	C
11781-1		squamosa promoter-binding-like protein 1-like	111	T	C	668	254	414	0.613527	T	C
11781-1		squamosa promoter-binding-like protein 1-like	206	T	C	315	194	121	0.623711	C	T
11781-1		squamosa promoter-binding-like protein 1-like	250	G	T	292	198	94	0.474747	T	G
11781-1		squamosa promoter-binding-like protein 1-like	307	G	A	290	238	52	0.218487	A	G
11781-1		squamosa promoter-binding-like protein 1-like	318	A	G	301	243	58	0.238683	G	A
11781-1		squamosa promoter-binding-like protein 1-like	431	A	G	636	355	281	0.791549	G	A
11781-1		squamosa promoter-binding-like protein 1-like	853	C	T	726	336	390	0.861538	C	T
11781-1		squamosa promoter-binding-like protein 1-like	1072	G	A	599	346	253	0.731214	A	G
11781-1		squamosa promoter-binding-like protein 1-like	1251	T	G	816	422	394	0.933649	G	T
11781-1		squamosa promoter-binding-like protein 1-like	1470	T	A	659	394	265	0.672589	A	T
11781-1		squamosa promoter-binding-like protein 1-like	1503	T	C	533	470	63	0.134043	C	T
11781-1		squamosa promoter-binding-like protein 1-like	1664	G	A	1036	594	442	0.744108	A	G
11781-1		squamosa promoter-binding-like protein 1-like	2010	C	T	778	383	395	0.96962	T	C
11781-1		squamosa promoter-binding-like protein 1-like	2331	T	G	760	415	345	0.831325	G	T
11781-1		squamosa promoter-binding-like protein 1-like	2648	T	C	1560	755	805	0.937888	C	T
11781-1		squamosa promoter-binding-like protein 1-like	2861	A	G	1055	574	481	0.837979	G	A
11781-1		squamosa promoter-binding-like protein 1-like	2880	T	A	882	530	352	0.664151	A	T
11781-1		squamosa promoter-binding-like protein 1-like	2919	T	G	942	494	448	0.906883	G	T
11781-1		squamosa promoter-binding-like protein 1-like	2982	C	T	1068	456	612	0.745098	T	C
11783-1		protein	21	C	G	1144	391	753	0.519256	G	C
11783-1		protein	324	G	A	342	210	132	0.628571	G	A
11799-1		peptide transporter ptr1-like	36	A	C	182	108	74	0.685185	C	A
11799-1		peptide transporter ptr1-like	72	G	A	408	235	173	0.73617	A	G
11799-1		peptide transporter ptr1-like	1054	G	A	1791	853	938	0.909382	A	G
11799-1		peptide transporter ptr1-like	1083	C	T	1914	908	1006	0.902584	T	C
11799-1		peptide transporter ptr1-like	1333	T	G	1189	551	638	0.863636	G	T
11803-1		probable e3 ubiquitin-protein ligase ari7-like	264	A	C	2188	1300	888	0.683077	A	C
11816-1		protein	113	G	A	750	264	486	0.54321	G	A
11816-1		protein	197	G	A	1136	387	749	0.516689	G	A
1182-2		mitochondrial ribosomal protein l37	18	C	T	266	169	97	0.573964	C	T
1182-2		mitochondrial ribosomal protein l37	19	A	G	269	172	97	0.563953	A	G
11827-1		26s proteasome regulatory particle non-atpase subunit	54	G	C	3011	2002	1009	0.503996	C	G
11827-1		26s proteasome regulatory particle non-atpase subunit	92	A	T	3812	2358	1454	0.616624	T	A
11827-1		26s proteasome regulatory particle non-atpase subunit	141	T	C	5490	3573	1917	0.536524	T	C
11827-1		26s proteasome regulatory particle non-atpase subunit	678	A	G	3195	2265	930	0.410596	A	G
11830-1		protein lhy	80	C	T	575	273	302	0.903974	C	T
11830-1		protein lhy	135	C	T	423	217	206	0.949309	C	T
11830-1		protein lhy	1093	G	C	481	137	344	0.398256	G	C
11830-1		protein lhy	1245	A	G	487	257	230	0.894942	A	G
11830-1		protein lhy	1319	T	C	541	164	377	0.435013	T	C
11832-1		uncharacterized protein	105	T	G	368	226	142	0.628319	G	T
11852-1	Zinc finger	morc family cw-type zinc finger protein	586	G	A	128	87	41	0.471264	A	G
11852-1	Zinc finger	morc family cw-type zinc finger protein	630	G	A	159	80	79	0.9875	G	A
11852-1	Zinc finger	morc family cw-type zinc finger protein	917	G	T	142	79	63	0.797468	G	T
11852-1	Zinc finger	morc family cw-type zinc finger protein	1257	T	G	158	70	88	0.795455	G	T
11852-1	Zinc finger	morc family cw-type zinc finger protein	2578	G	T	208	100	108	0.925926	T	G
11852-1	Zinc finger	morc family cw-type zinc finger protein	2634	A	G	84	39	45	0.866667	G	A
11852-1	Zinc finger	morc family cw-type zinc finger protein	3172	G	A	297	173	124	0.716763	G	A
11852-1	Zinc finger	morc family cw-type zinc finger protein	3701	C	T	175	129	46	0.356589	C	T
11860-1		uclacyanin-2 precursor	144	T	A	205	80	125	0.64	A	T
11869-1		protein	216	C	G	951	490	461	0.940816	G	C
11876-1		annotation was added to scaffolds in november 2011~long-chain-fatty-acid ligase	1431	A	G	380	150	230	0.652174	A	G
11876-1		annotation was added to scaffolds in november 2011~long-chain-fatty-acid ligase	1674	C	G	448	304	144	0.473684	G	C
11900-1		e3 ubiquitin-protein ligase atl23-like	113	C	A	2038	745	1293	0.576179	A	C
11900-1		e3 ubiquitin-protein ligase atl23-like	171	C	T	1596	1259	337	0.267673	T	C
11900-1		e3 ubiquitin-protein ligase atl23-like	177	G	A	1772	1333	439	0.329332	A	G
11900-1		e3 ubiquitin-protein ligase atl23-like	192	C	G	2215	1447	768	0.530753	G	C
11900-1		e3 ubiquitin-protein ligase atl23-like	337	A	C	3204	1310	1894	0.691658	C	A
11900-1		e3 ubiquitin-protein ligase atl23-like	384	T	C	156	69	87	0.793103	C	T
1190-2		uncharacterized protein	181	A	C	544	368	176	0.478261	A	C
1190-2		uncharacterized protein	277	G	A	390	206	184	0.893204	G	A
1190-2		uncharacterized protein	369	A	G	282	144	138	0.958333	A	G
1190-2		uncharacterized protein	963	T	C	626	416	210	0.504808	T	C
1190-2		uncharacterized protein	1082	G	A	566	375	191	0.509333	G	A
11908-1		probable galacturonosyltransferase 11-like	194	A	G	147	72	75	0.96	G	A
11908-1		probable galacturonosyltransferase 11-like	807	C	T	354	153	201	0.761194	T	C
11908-1		probable galacturonosyltransferase 11-like	888	T	C	409	231	178	0.770563	T	C
11908-1		probable galacturonosyltransferase 11-like	1203	C	T	521	259	262	0.98855	T	C
11908-1		probable galacturonosyltransferase 11-like	1242	A	G	539	258	281	0.918149	G	A
11917-1		potassium efflux antiporter	636	C	T	106	62	44	0.709677	T	C
119-3		pattern formation protein emb30-like	2659	C	T	259	167	92	0.550898	C	T
11938-1		mini-chromosome maintenance protein mcm6	2497	G	A	588	266	322	0.826087	A	G
11938-1		mini-chromosome maintenance protein mcm6	2498	C	A	586	264	322	0.819876	A	C
11940-1		uncharacterized protein	247	C	G	396	246	150	0.609756	C	G
11940-1		uncharacterized protein	280	A	G	294	125	169	0.739645	G	A
11940-1		uncharacterized protein	315	C	T	399	156	243	0.641975	T	C
11940-1		uncharacterized protein	447	A	C	272	112	160	0.7	C	A
11940-1		uncharacterized protein	486	A	G	316	139	177	0.785311	G	A
11944-1		glucan endo- -beta-glucosidase	114	T	A	1200	580	620	0.935484	T	A
11944-1		glucan endo- -beta-glucosidase	1251	T	C	1631	726	905	0.80221	C	T
11944-1		glucan endo- -beta-glucosidase	1423	C	A	1529	690	839	0.822408	C	A
11944-1		glucan endo- -beta-glucosidase	1480	G	T	607	285	322	0.885093	G	T
11954-1		uncharacterized protein	225	C	T	337	188	149	0.792553	T	C
11956-1		phosphoethanolamine n-methyltransferase	345	A	G	508	342	166	0.48538	A	G
11956-1		phosphoethanolamine n-methyltransferase	1158	T	A	1061	814	247	0.30344	T	A
11956-1		phosphoethanolamine n-methyltransferase	1353	C	T	815	617	198	0.320908	C	T
11956-1		phosphoethanolamine n-methyltransferase	1384	T	G	1009	757	252	0.332893	T	G
11959-1		lmbr1 domain-containing protein 2 homolog a-like	701	T	C	806	360	446	0.807175	C	T
11959-1		lmbr1 domain-containing protein 2 homolog a-like	1806	T	G	1182	615	567	0.921951	G	T
1196-2	Zinc finger	zinc finger protein	486	G	A	1951	930	1021	0.910872	A	G
1196-2	Zinc finger	zinc finger protein	1033	G	C	2146	1249	897	0.718175	G	C
11967-1		dynamin-related protein 1e	1015	T	A	1450	871	579	0.664753	A	T
11967-1		dynamin-related protein 1e	1221	A	C	1264	709	555	0.782793	C	A
11984-1		uncharacterized protein	3231	C	T	370	200	170	0.85	C	T
11987-1		small subunit ribosomal protein s6	261	A	G	2422	1091	1331	0.819684	G	A
11987-1		small subunit ribosomal protein s6	399	T	G	1536	625	911	0.686059	G	T
11993-1		atp-dependent dna helicase 2 subunit ku70	145	T	G	741	449	292	0.650334	T	G
11993-1		atp-dependent dna helicase 2 subunit ku70	150	C	T	731	449	282	0.628062	C	T
11993-1		atp-dependent dna helicase 2 subunit ku70	198	A	G	504	322	182	0.565217	A	G
11993-1		atp-dependent dna helicase 2 subunit ku70	225	C	T	489	246	243	0.987805	C	T
11993-1		atp-dependent dna helicase 2 subunit ku70	309	T	C	471	252	219	0.869048	T	C
11993-1		atp-dependent dna helicase 2 subunit ku70	312	A	G	467	246	221	0.898374	A	G
11993-1		atp-dependent dna helicase 2 subunit ku70	711	T	C	541	213	328	0.64939	T	C
11993-1		atp-dependent dna helicase 2 subunit ku70	726	T	C	509	200	309	0.647249	T	C
11993-1		atp-dependent dna helicase 2 subunit ku70	992	G	A	419	193	226	0.853982	G	A
11993-1		atp-dependent dna helicase 2 subunit ku70	1176	G	T	666	240	426	0.56338	G	T
11993-1		atp-dependent dna helicase 2 subunit ku70	1229	G	C	468	178	290	0.613793	G	C
11993-1		atp-dependent dna helicase 2 subunit ku70	1285	A	T	546	197	349	0.56447	A	T
11993-1		atp-dependent dna helicase 2 subunit ku70	1598	C	T	707	266	441	0.603175	C	T
11994-1		chaperone protein dnaj	353	G	A	1069	645	424	0.657364	G	A
11994-1		chaperone protein dnaj	360	T	A	980	526	454	0.863118	T	A
11994-1		chaperone protein dnaj	466	G	C	1321	813	508	0.624846	G	C
11994-1		chaperone protein dnaj	610	A	G	1319	701	618	0.881598	A	G
11994-1		chaperone protein dnaj	917	T	G	1681	784	897	0.874025	T	G
11994-1		chaperone protein dnaj	954	C	G	2884	1355	1529	0.8862	C	G
12002-1		subtilisin-like serine protease	759	C	T	2775	1500	1275	0.85	C	T
12002-1		subtilisin-like serine protease	1078	C	T	3037	1933	1104	0.571133	C	T
12002-1		subtilisin-like serine protease	1087	C	T	2918	1855	1063	0.573046	C	T
12002-1		subtilisin-like serine protease	1134	C	G	3462	2065	1397	0.676513	C	G
12006-1		protein	192	T	C	338	190	148	0.778947	C	T
12006-1		protein	216	A	G	390	185	205	0.902439	A	G
12034-1		glycylpeptide n-tetradecanoyltransferase 1	270	T	C	874	352	522	0.67433	C	T
12034-1		glycylpeptide n-tetradecanoyltransferase 1	370	C	A	1033	449	584	0.768836	A	C
12034-1		glycylpeptide n-tetradecanoyltransferase 1	393	T	C	863	350	513	0.682261	C	T
12034-1		glycylpeptide n-tetradecanoyltransferase 1	465	G	A	1295	842	453	0.538005	G	A
12034-1		glycylpeptide n-tetradecanoyltransferase 1	642	T	A	765	301	464	0.648707	A	T
12034-1		glycylpeptide n-tetradecanoyltransferase 1	1188	C	T	844	415	429	0.967366	T	C
12036-1		eukaryotic initiation factor 4b	94	G	T	893	211	682	0.309384	T	G
12036-1		eukaryotic initiation factor 4b	129	C	T	960	682	278	0.407625	C	T
12036-1		eukaryotic initiation factor 4b	632	G	C	232	63	169	0.372781	C	G
12036-1		eukaryotic initiation factor 4b	1056	C	G	1731	614	1117	0.549687	G	C
12036-1		eukaryotic initiation factor 4b	1074	C	T	1725	647	1078	0.600186	T	C
12038-1		nucleoside-triphosphatase nucleotide binding protein	2621	C	G	283	106	177	0.59887	G	C
12046-1		protein	1628	G	A	527	275	252	0.916364	A	G
12069-1		uncharacterized protein	112	G	A	4406	2978	1428	0.479516	G	A
12072-1		protein weak chloroplast movement under blue light 1-like	522	A	G	299	153	146	0.954248	A	G
12072-1		protein weak chloroplast movement under blue light 1-like	1383	G	C	419	169	250	0.676	G	C
12088-1		rna recognition motif family expressed	582	C	T	4730	2116	2614	0.809487	T	C
12091-1		protein	51	G	A	3979	3124	855	0.273688	G	A
12091-1		protein	57	T	C	4241	3293	948	0.287883	T	C
12098-1		auxin response factor 6-like	935	A	G	2386	1483	903	0.608901	A	G
1211-2		protein vernalization insensitive 3-like	281	A	G	281	129	152	0.848684	G	A
1211-2		protein vernalization insensitive 3-like	1515	G	A	717	424	293	0.691038	G	A
1211-2		protein vernalization insensitive 3-like	1770	G	A	556	228	328	0.695122	A	G
1212-2		uncharacterized protein	111	A	G	1348	634	714	0.887955	G	A
1212-2		uncharacterized protein	186	G	T	1269	753	516	0.685259	G	T
12135-1		ubiquinone biosynthesis monooxygenase coq6	37	C	T	227	138	89	0.644928	T	C
12141-1		smad fha domain-containing protein	2386	A	C	323	180	143	0.794444	C	A
12141-1		smad fha domain-containing protein	2432	C	A	290	123	167	0.736527	A	C
12141-1		smad fha domain-containing protein	2517	T	G	229	131	98	0.748092	G	T
1214-2		arm repeat superfamily protein	1173	C	T	735	358	377	0.949602	T	C
12142-1	ABC transporter	abc transporter b family member	903	C	A	310	167	143	0.856287	A	C
12142-1	ABC transporter	abc transporter b family member	2895	A	T	203	115	88	0.765217	T	A
12142-1	ABC transporter	abc transporter b family member	3225	T	C	330	197	133	0.675127	C	T
12142-1	ABC transporter	abc transporter b family member	3342	T	G	346	205	141	0.687805	G	T
12143-1		protein paused	281	A	G	368	191	177	0.926702	G	A
12143-1		protein paused	1125	T	C	421	269	152	0.565056	T	C
12143-1		protein paused	1349	A	G	410	210	200	0.952381	A	G
12143-1		protein paused	1519	T	C	562	329	233	0.708207	T	C
12143-1		protein paused	1683	G	A	412	250	162	0.648	G	A
12143-1		protein paused	1761	G	A	285	184	101	0.548913	G	A
12143-1		protein paused	2883	A	G	498	297	201	0.676768	A	G
12148-1		uncharacterized protein	540	A	G	722	505	217	0.429703	A	G
1217-2		flourescent in blue light protein	73	G	C	1726	967	759	0.784902	G	C
1217-2		flourescent in blue light protein	101	G	T	1522	734	788	0.931472	T	G
1217-2		flourescent in blue light protein	143	G	A	1477	969	508	0.524252	G	A
1217-2		flourescent in blue light protein	317	C	T	1433	849	584	0.687868	C	T
1217-2		flourescent in blue light protein	358	C	A	694	438	256	0.584475	C	A
1217-2		flourescent in blue light protein	452	C	T	486	330	156	0.472727	T	C
1217-2		flourescent in blue light protein	466	C	T	515	284	231	0.81338	T	C
1217-2		flourescent in blue light protein	494	C	T	590	338	252	0.745562	C	T
1217-2		flourescent in blue light protein	562	C	T	706	392	314	0.80102	C	T
1217-2		flourescent in blue light protein	765	A	T	632	336	296	0.880952	A	T
1217-2		flourescent in blue light protein	975	G	A	633	448	185	0.412946	G	A
1217-2		flourescent in blue light protein	1011	T	C	454	348	106	0.304598	T	C
12173-1	NAAT	aspartate aminotransferase NAAT19	740	A	G	1691	885	806	0.910734	G	A
12173-1	NAAT	aspartate aminotransferase NAAT19	1098	T	C	1696	868	828	0.953917	T	C
12173-1	NAAT	aspartate aminotransferase NAAT19	1197	C	T	1734	944	790	0.836864	T	C
12173-1	NAAT	aspartate aminotransferase NAAT19	1233	C	T	1980	1038	942	0.907514	T	C
12173-1	NAAT	aspartate aminotransferase NAAT19	1305	T	A	1134	1069	65	0.0608045	A	T
12173-1	NAAT	aspartate aminotransferase NAAT19	1308	T	C	1205	1121	84	0.0749331	C	T
12176-1		rna polymerase-associated protein rtf1 homolog	245	A	T	511	329	182	0.553191	A	T
12177-1		probable beta- -galactosyltransferase 19-like	297	G	A	430	194	236	0.822034	A	G
12177-1		probable beta- -galactosyltransferase 19-like	312	G	A	349	155	194	0.798969	A	G
12177-1		probable beta- -galactosyltransferase 19-like	441	G	A	444	294	150	0.510204	G	A
12177-1		probable beta- -galactosyltransferase 19-like	840	T	C	965	603	362	0.600332	T	C
12177-1		probable beta- -galactosyltransferase 19-like	1447	A	G	547	243	304	0.799342	G	A
12177-1		probable beta- -galactosyltransferase 19-like	1461	G	T	481	208	273	0.761905	T	G
12188-1		protein disulfide isomerase l-3b	355	G	A	2265	1471	794	0.539769	G	A
12188-1		protein disulfide isomerase l-3b	501	A	C	742	545	197	0.361468	C	A
12188-1		protein disulfide isomerase l-3b	517	T	A	817	514	303	0.589494	A	T
12188-1		protein disulfide isomerase l-3b	570	G	A	1384	693	691	0.997114	A	G
12188-1		protein disulfide isomerase l-3b	738	G	A	1491	879	612	0.696246	G	A
12188-1		protein disulfide isomerase l-3b	1242	A	C	1692	905	787	0.869613	C	A
12188-1		protein disulfide isomerase l-3b	1258	T	C	2094	931	1163	0.800516	C	T
12188-1		protein disulfide isomerase l-3b	1318	G	A	2221	1136	1085	0.955106	A	G
12193-1		probable serine threonine-protein kinase at5g41260-like	57	T	C	519	197	322	0.611801	C	T
12201-1		dimethyladenosine transferase	198	C	A	123	66	57	0.863636	C	A
12201-1		dimethyladenosine transferase	372	T	A	116	58	58	1	T	A
12201-1		dimethyladenosine transferase	426	A	G	101	56	45	0.803571	A	G
12201-1		dimethyladenosine transferase	474	T	C	155	79	76	0.962025	T	C
12201-1		dimethyladenosine transferase	516	G	A	131	74	57	0.77027	G	A
1220-2		trichome birefringence-like 27 protein	918	A	C	436	260	176	0.676923	A	C
1220-2		trichome birefringence-like 27 protein	1230	T	C	382	181	201	0.900498	C	T
12202-1		uncharacterized protein	582	T	C	335	227	108	0.475771	T	C
12202-1		uncharacterized protein	591	T	C	325	225	100	0.444444	T	C
12202-1		uncharacterized protein	918	C	T	204	133	71	0.533835	C	T
12202-1		uncharacterized protein	1585	C	T	254	87	167	0.520958	T	C
12202-1		uncharacterized protein	1620	C	T	286	172	114	0.662791	C	T
12202-1		uncharacterized protein	1676	A	T	235	95	140	0.678571	T	A
12202-1		uncharacterized protein	1746	A	C	140	96	44	0.458333	C	A
12202-1		uncharacterized protein	1926	G	C	224	133	91	0.684211	G	C
12202-1		uncharacterized protein	1954	G	C	302	124	178	0.696629	C	G
12202-1		uncharacterized protein	2090	C	T	217	137	80	0.583942	T	C
12202-1		uncharacterized protein	2096	G	T	208	140	68	0.485714	T	G
12202-1		uncharacterized protein	2123	C	G	217	145	72	0.496552	G	C
12202-1		uncharacterized protein	2283	T	C	166	105	61	0.580952	C	T
12202-1		uncharacterized protein	2377	C	G	433	287	146	0.508711	C	G
12212-1		glucan endo- -beta-glucosidase	45	G	C	2363	188	2175	0.0864368	C	G
12212-1		glucan endo- -beta-glucosidase	61	T	C	3424	514	2910	0.176632	C	T
12212-1		glucan endo- -beta-glucosidase	180	G	T	6215	2449	3766	0.650292	T	G
12212-1		glucan endo- -beta-glucosidase	396	C	T	3669	1232	2437	0.50554	T	C
12212-1		glucan endo- -beta-glucosidase	429	A	T	3412	1139	2273	0.5011	T	A
12212-1		glucan endo- -beta-glucosidase	450	T	C	3636	1262	2374	0.531592	C	T
12212-1		glucan endo- -beta-glucosidase	522	G	A	5556	1785	3771	0.473349	A	G
12212-1		glucan endo- -beta-glucosidase	774	G	A	4905	1586	3319	0.477855	A	G
12212-1		glucan endo- -beta-glucosidase	795	C	T	4784	1255	3529	0.355625	T	C
12212-1		glucan endo- -beta-glucosidase	867	G	T	5729	3723	2006	0.538813	G	T
12212-1		glucan endo- -beta-glucosidase	933	T	C	4712	3271	1441	0.440538	T	C
12212-1		glucan endo- -beta-glucosidase	1134	C	T	7196	4320	2876	0.665741	C	T
12212-1		glucan endo- -beta-glucosidase	1167	C	T	7251	4246	3005	0.707725	C	T
12213-1	aquaporin	aquaporin pip11	147	G	T	7872	3443	4429	0.777376	T	G
12213-1	aquaporin	aquaporin pip11	156	G	C	6594	4100	2494	0.608293	G	C
12213-1	aquaporin	aquaporin pip11	186	T	A	7823	3363	4460	0.754036	A	T
12213-1	aquaporin	aquaporin pip11	237	C	A	6641	3233	3408	0.94865	A	C
12213-1	aquaporin	aquaporin pip11	717	T	C	7464	3377	4087	0.826278	C	T
12213-1	aquaporin	aquaporin pip11	732	C	G	7800	3422	4378	0.781635	G	C
12239-1		ferredoxin--nadp leaf chloroplastic-like isoform 1	166	G	A	5139	2292	2847	0.805058	A	G
12239-1		ferredoxin--nadp leaf chloroplastic-like isoform 1	481	C	T	4992	3041	1951	0.641565	C	T
12239-1		ferredoxin--nadp leaf chloroplastic-like isoform 1	513	C	T	4594	2844	1750	0.615331	C	T
12239-1		ferredoxin--nadp leaf chloroplastic-like isoform 1	1014	A	C	6701	3088	3613	0.854691	C	A
12241-1		elicitor-responsive protein	143	G	A	3715	2147	1568	0.730321	A	G
12241-1		elicitor-responsive protein	220	G	A	3454	1861	1593	0.855991	A	G
12241-1		elicitor-responsive protein	276	A	T	4429	2374	2055	0.865628	T	A
12241-1		elicitor-responsive protein	357	A	T	3701	2114	1587	0.75071	T	A
12257-1		wpp domain-interacting tail-anchored protein 2	70	G	T	328	188	140	0.744681	G	T
12257-1		wpp domain-interacting tail-anchored protein 2	771	A	T	606	333	273	0.81982	A	T
12257-1		wpp domain-interacting tail-anchored protein 2	1117	A	G	477	262	215	0.820611	A	G
12257-1		wpp domain-interacting tail-anchored protein 2	1792	A	G	768	367	401	0.915212	G	A
12259-1		Unknown transcript	21	G	A	172	103	69	0.669903	G	A
12270-1		uncharacterized protein	1936	G	A	1934	961	973	0.987667	A	G
12270-1		uncharacterized protein	2429	G	A	3938	2157	1781	0.825684	G	A
1227-2		chaperone protein dnaj 49	175	A	G	738	560	178	0.317857	A	G
1227-2		chaperone protein dnaj 49	179	C	G	755	602	153	0.254153	C	G
12280-1		lipid binding	159	C	T	1096	885	211	0.238418	C	T
12280-1		lipid binding	186	G	A	983	793	190	0.239596	G	A
12280-1		lipid binding	199	C	A	989	758	231	0.304749	C	A
12295-1		protein	303	T	C	897	379	518	0.73166	C	T
12295-1		protein	2121	T	C	1070	577	493	0.854419	T	C
12295-1		protein	2208	T	A	634	276	358	0.77095	A	T
12302-1		nhl repeat-containing protein	1203	T	A	91	50	41	0.82	A	T
12309-1	NBS-LRR	cc-nbs-lrr resistance protein	2769	C	T	93	36	57	0.631579	T	C
12309-1	NBS-LRR	cc-nbs-lrr resistance protein	3167	G	A	102	50	52	0.961538	A	G
12309-1	NBS-LRR	cc-nbs-lrr resistance protein	5018	G	A	109	71	38	0.535211	G	A
12309-1	NBS-LRR	cc-nbs-lrr resistance protein	5661	G	A	172	87	85	0.977011	A	G
12309-1	NBS-LRR	cc-nbs-lrr resistance protein	6176	C	T	134	64	70	0.914286	T	C
12309-1	NBS-LRR	cc-nbs-lrr resistance protein	6499	A	C	142	79	63	0.797468	A	C
12309-1	NBS-LRR	cc-nbs-lrr resistance protein	6569	T	C	191	63	128	0.492188	T	C
1232-2		s-adenosyl-l-methionine-dependent methyltransferase-like protein	294	T	A	222	40	182	0.21978	A	T
1232-2		s-adenosyl-l-methionine-dependent methyltransferase-like protein	825	T	C	414	169	245	0.689796	C	T
1232-2		s-adenosyl-l-methionine-dependent methyltransferase-like protein	1536	T	A	466	252	214	0.849206	T	A
1232-2		s-adenosyl-l-methionine-dependent methyltransferase-like protein	2043	G	T	411	232	179	0.771552	G	T
12324-1		uncharacterized protein	409	C	T	1285	709	576	0.812412	T	C
12324-1		uncharacterized protein	447	G	A	1321	753	568	0.754316	A	G
12324-1		uncharacterized protein	573	C	T	1158	584	574	0.982877	T	C
12324-1		uncharacterized protein	1002	G	T	2011	1033	978	0.946757	T	G
12330-1		ribosomal rna large subunit methyltransferase f	118	G	A	819	538	281	0.522305	G	A
12330-1		ribosomal rna large subunit methyltransferase f	351	T	C	586	351	235	0.669516	T	C
12330-1		ribosomal rna large subunit methyltransferase f	483	C	T	274	172	102	0.593023	C	T
12330-1		ribosomal rna large subunit methyltransferase f	571	A	G	426	289	137	0.474048	A	G
12330-1		ribosomal rna large subunit methyltransferase f	603	C	T	347	222	125	0.563063	C	T
12330-1		ribosomal rna large subunit methyltransferase f	852	A	T	511	343	168	0.489796	A	T
12330-1		ribosomal rna large subunit methyltransferase f	926	C	A	591	405	186	0.459259	C	A
12330-1		ribosomal rna large subunit methyltransferase f	1021	G	A	443	280	163	0.582143	G	A
12330-1		ribosomal rna large subunit methyltransferase f	1026	T	G	428	270	158	0.585185	T	G
12340-1		uncharacterized protein at2g33490-like	1731	A	T	367	190	177	0.931579	T	A
12341-1		f-box family protein	461	C	T	246	155	91	0.587097	T	C
12341-1		f-box family protein	470	T	C	234	160	74	0.4625	C	T
12341-1		f-box family protein	513	T	C	362	208	154	0.740385	C	T
12341-1		f-box family protein	525	C	T	439	243	196	0.806584	T	C
1234-2		aspartic proteinase oryzasin-1-like	164	G	T	255	129	126	0.976744	G	T
1234-2		aspartic proteinase oryzasin-1-like	486	A	C	232	120	112	0.933333	A	C
1234-2		aspartic proteinase oryzasin-1-like	762	C	T	209	127	82	0.645669	C	T
1234-2		aspartic proteinase oryzasin-1-like	795	T	C	192	115	77	0.669565	T	C
1234-2		aspartic proteinase oryzasin-1-like	809	A	G	218	127	91	0.716535	A	G
1234-2		aspartic proteinase oryzasin-1-like	1008	T	A	157	88	69	0.784091	T	A
1234-2		aspartic proteinase oryzasin-1-like	1051	T	A	116	91	25	0.274725	T	A
1234-2		aspartic proteinase oryzasin-1-like	1056	C	T	111	89	22	0.247191	C	T
1234-2		aspartic proteinase oryzasin-1-like	1092	T	C	115	81	34	0.419753	T	C
1234-2		aspartic proteinase oryzasin-1-like	1113	G	A	205	108	97	0.898148	G	A
12351-1		lysosomal beta glucosidase-like	39	A	G	1135	288	847	0.340024	G	A
12351-1		lysosomal beta glucosidase-like	90	C	T	2588	1802	786	0.436182	C	T
12351-1		lysosomal beta glucosidase-like	94	A	G	2425	870	1555	0.559486	G	A
12351-1		lysosomal beta glucosidase-like	300	T	C	2747	1138	1609	0.707272	C	T
12351-1		lysosomal beta glucosidase-like	532	A	C	2426	936	1490	0.628188	C	A
1235-2		integral membrane single c2 domain protein	426	C	T	190	109	81	0.743119	C	T
1235-2		integral membrane single c2 domain protein	564	G	A	350	197	153	0.77665	G	A
1235-2		integral membrane single c2 domain protein	687	T	C	284	153	131	0.856209	C	T
1235-2		integral membrane single c2 domain protein	861	T	G	216	126	90	0.714286	T	G
1235-2		integral membrane single c2 domain protein	975	A	C	232	139	93	0.669065	A	C
1235-2		integral membrane single c2 domain protein	1384	G	C	490	207	283	0.731449	G	C
1235-2		integral membrane single c2 domain protein	1521	G	T	623	393	230	0.585242	T	G
1235-2		integral membrane single c2 domain protein	1689	T	A	326	169	157	0.928994	A	T
12352-1		uncharacterized protein	78	C	A	186	85	101	0.841584	C	A
12352-1		uncharacterized protein	168	T	C	277	120	157	0.764331	T	C
12357-1		tpr repeat-containing thioredoxin tdx	181	C	G	1537	780	757	0.970513	G	C
12357-1		tpr repeat-containing thioredoxin tdx	185	C	T	1632	797	835	0.954491	T	C
12357-1		tpr repeat-containing thioredoxin tdx	381	A	C	1827	875	952	0.919118	C	A
12357-1		tpr repeat-containing thioredoxin tdx	396	C	T	1725	828	897	0.923077	T	C
12357-1		tpr repeat-containing thioredoxin tdx	528	A	G	1998	943	1055	0.893839	G	A
12357-1		tpr repeat-containing thioredoxin tdx	549	A	G	1714	837	877	0.95439	G	A
12357-1		tpr repeat-containing thioredoxin tdx	654	C	T	1372	644	728	0.884615	T	C
12357-1		tpr repeat-containing thioredoxin tdx	906	A	G	1588	701	887	0.790304	G	A
12372-1		chlorophyll a b-binding protein	63	C	T	8303	4239	4064	0.958717	T	C
12376-1		zinc ion binding protein	2768	C	T	580	322	258	0.801242	C	T
12378-1		flowering time control protein fpa	651	G	T	281	169	112	0.662722	G	T
12378-1		flowering time control protein fpa	1283	A	G	674	394	280	0.71066	A	G
12378-1		flowering time control protein fpa	1414	G	A	596	354	242	0.683616	G	A
12378-1		flowering time control protein fpa	1519	G	C	797	359	438	0.819635	C	G
12378-1		flowering time control protein fpa	2104	C	T	539	165	374	0.441176	T	C
12378-1		flowering time control protein fpa	2144	T	A	437	298	139	0.466443	T	A
1239-2		glycogen synthase kinase	36	G	A	5561	2674	2887	0.926221	A	G
1239-2		glycogen synthase kinase	819	T	C	6750	4050	2700	0.666667	T	C
12394-1		uncharacterized protein	174	G	T	705	296	409	0.723716	T	G
12394-1		uncharacterized protein	560	A	G	756	330	426	0.774648	G	A
1240-2		ring u-box domain-containing protein	105	A	G	1777	887	890	0.996629	A	G
1240-2		ring u-box domain-containing protein	432	T	A	1733	953	780	0.818468	T	A
1240-2		ring u-box domain-containing protein	573	A	G	722	354	368	0.961957	A	G
12403-1		pleckstrin homology domain-containing protein	363	T	A	208	71	137	0.518248	A	T
12403-1		pleckstrin homology domain-containing protein	592	T	C	168	99	69	0.69697	T	C
12406-1		uncharacterized protein	312	T	A	806	408	398	0.97549	T	A
12406-1		uncharacterized protein	486	C	T	790	435	355	0.816092	C	T
12406-1		uncharacterized protein	549	A	C	985	513	472	0.920078	A	C
12410-1		heavy metal transport detoxification domain-containing protein	764	G	C	2246	1269	977	0.769898	C	G
1241-2		probable inactive purple acid phosphatase 1-like	74	A	T	638	405	233	0.575309	A	T
1241-2		probable inactive purple acid phosphatase 1-like	164	C	T	562	373	189	0.506702	C	T
1241-2		probable inactive purple acid phosphatase 1-like	465	A	T	686	269	417	0.645084	T	A
1241-2		probable inactive purple acid phosphatase 1-like	647	T	C	942	620	322	0.519355	T	C
1241-2		probable inactive purple acid phosphatase 1-like	828	C	T	735	487	248	0.50924	C	T
1241-2		probable inactive purple acid phosphatase 1-like	1230	A	G	638	414	224	0.541063	A	G
1241-2		probable inactive purple acid phosphatase 1-like	1305	G	A	685	559	126	0.225403	G	A
1241-2		probable inactive purple acid phosphatase 1-like	1386	A	G	656	455	201	0.441758	A	G
1241-2		probable inactive purple acid phosphatase 1-like	1458	G	A	677	444	233	0.524775	G	A
1241-2		probable inactive purple acid phosphatase 1-like	1575	G	A	689	267	422	0.632701	A	G
1241-2		probable inactive purple acid phosphatase 1-like	1665	T	C	868	302	566	0.533569	C	T
12414-1		uncharacterized protein	1312	A	G	187	111	76	0.684685	A	G
12418-1		protein	611	A	G	403	223	180	0.807175	A	G
12418-1		protein	624	C	T	412	234	178	0.760684	C	T
12418-1		protein	819	G	A	700	307	393	0.78117	A	G
12418-1		protein	927	G	C	474	321	153	0.476636	G	C
12418-1		protein	963	T	C	353	262	91	0.347328	T	C
12418-1		protein	1080	C	A	364	227	137	0.603524	C	A
12418-1		protein	1284	G	A	299	166	133	0.801205	G	A
12418-1		protein	1404	G	T	327	194	133	0.685567	G	T
12418-1		protein	1546	C	T	381	167	214	0.780374	T	C
12418-1		protein	1567	C	G	350	220	130	0.590909	C	G
12418-1		protein	1854	C	G	356	178	178	1	C	G
12418-1		protein	1935	T	C	219	93	126	0.738095	C	T
12418-1		protein	2157	A	T	572	392	180	0.459184	A	T
12418-1		protein	2435	T	A	389	213	176	0.826291	T	A
12418-1		protein	2822	T	C	456	281	175	0.622776	T	C
12418-1		protein	3201	A	G	305	193	112	0.580311	A	G
12418-1		protein	3273	T	G	281	235	46	0.195745	T	G
12418-1		protein	3483	C	T	521	252	269	0.936803	T	C
12418-1		protein	3496	A	C	510	279	231	0.827957	A	C
12418-1		protein	3689	T	C	678	332	346	0.959538	T	C
12418-1		protein	3741	G	A	615	458	157	0.342795	G	A
12418-1		protein	3770	A	T	514	447	67	0.149888	A	T
12418-1		protein	3779	A	G	432	375	57	0.152	A	G
12418-1		protein	3798	T	C	465	139	326	0.42638	C	T
12418-1		protein	3823	A	G	461	293	168	0.573379	A	G
12418-1		protein	4375	A	T	398	240	158	0.658333	A	T
12418-1		protein	4460	A	C	486	295	191	0.647458	A	C
12418-1		protein	4488	G	A	507	327	180	0.550459	G	A
12418-1		protein	4558	T	A	458	282	176	0.624113	T	A
12418-1		protein	4824	A	G	672	396	276	0.69697	A	G
12418-1		protein	4932	T	C	743	433	310	0.715935	T	C
12418-1		protein	5034	A	G	701	387	314	0.81137	A	G
12418-1		protein	5272	A	T	510	309	201	0.650485	A	T
12418-1		protein	5292	G	A	441	276	165	0.597826	G	A
12428-1		probable lrr receptor-like serine threonine-protein kinase at1g12460-like	240	T	G	195	116	79	0.681034	T	G
12430-1		u3 snornp-associated-like protein	1465	C	T	357	140	217	0.645161	T	C
12433-1		uncharacterized protein	54	C	T	432	175	257	0.680934	T	C
12433-1		uncharacterized protein	378	T	A	710	314	396	0.792929	A	T
12447-1		1-cys peroxiredoxin	123	C	A	7258	3305	3953	0.836074	A	C
12447-1		1-cys peroxiredoxin	346	G	A	7311	3802	3509	0.922935	G	A
12447-1		1-cys peroxiredoxin	438	C	A	6495	3921	2574	0.656465	C	A
12447-1		1-cys peroxiredoxin	616	G	A	6887	3901	2986	0.765445	G	A
12447-1		1-cys peroxiredoxin	655	G	A	6977	3146	3831	0.821196	A	G
12447-1		1-cys peroxiredoxin	719	C	T	3987	1807	2180	0.828899	C	T
12447-1		1-cys peroxiredoxin	726	C	T	3292	2103	1189	0.565383	T	C
12447-1		1-cys peroxiredoxin	751	A	T	1393	594	799	0.743429	A	T
12449-1		germin-like protein	16	A	G	1790	915	875	0.956284	G	A
12449-1		germin-like protein	168	C	T	6732	3813	2919	0.765539	T	C
12449-1		germin-like protein	381	G	A	5990	3002	2988	0.995336	G	A
12458-1		histone acetyltransferase complex component	688	G	T	421	256	165	0.644531	G	T
12460-1		uncharacterized protein loc100306261	270	C	T	2359	494	1865	0.264879	T	C
12460-1		uncharacterized protein loc100306261	336	C	A	1506	366	1140	0.321053	A	C
12464-1		myb family transcription factor apl	789	C	T	126	60	66	0.909091	C	T
12469-1		protein dicer-like 2	3866	G	T	137	60	77	0.779221	T	G
12474-1		protein	42	C	T	532	349	183	0.524355	C	T
12474-1		protein	94	G	A	734	542	192	0.354244	G	A
12474-1		protein	337	T	G	1341	899	442	0.491657	T	G
12477-1	Ferritin	ferritin	406	G	A	7471	3264	4207	0.77585	G	A
12497-1		proliferation-associated protein 2g4-like	386	A	G	6100	3436	2664	0.77532	G	A
12506-1		protein arginine n-methyltransferase 6	261	G	A	1212	550	662	0.830816	A	G
12506-1		protein arginine n-methyltransferase 6	876	G	A	1028	608	420	0.690789	G	A
12506-1		protein arginine n-methyltransferase 6	1197	A	G	510	274	236	0.861314	G	A
12518-1		kinesin family member 2 24	1209	C	T	1434	704	730	0.964384	T	C
12523-1		uncharacterized protein	270	C	G	126	63	63	1	C	G
12527-1		chromatin-remodeling protein 11	26	C	T	464	306	158	0.51634	C	T
12528-1		hydroxyproline-rich glyco protein	297	G	A	238	144	94	0.652778	G	A
12528-1		hydroxyproline-rich glyco protein	318	C	T	182	109	73	0.669725	C	T
12528-1		hydroxyproline-rich glyco protein	396	C	T	407	266	141	0.530075	C	T
12528-1		hydroxyproline-rich glyco protein	430	A	C	407	151	256	0.589844	C	A
12528-1		hydroxyproline-rich glyco protein	518	A	C	738	456	282	0.618421	A	C
12528-1		hydroxyproline-rich glyco protein	550	G	C	658	293	365	0.80274	C	G
12528-1		hydroxyproline-rich glyco protein	569	G	A	567	293	274	0.935154	A	G
12528-1		hydroxyproline-rich glyco protein	717	T	G	476	267	209	0.782772	T	G
12563-1		upf0392 protein rcom_0530710-like	36	G	C	220	125	95	0.76	G	C
12563-1		upf0392 protein rcom_0530710-like	1296	A	G	432	172	260	0.661538	G	A
12570-1		n-acetylglucosaminyltransferase-like protein	376	C	T	467	250	217	0.868	T	C
12581-1		plac8-like protein	706	G	T	4080	2048	2032	0.992188	T	G
12582-1		aspartyl-trna synthetase	294	C	T	206	93	113	0.823009	T	C
12582-1		aspartyl-trna synthetase	1375	A	G	404	310	94	0.303226	A	G
12594-1		calcium-binding ef hand family protein	57	C	A	1015	392	623	0.629213	A	C
12594-1		calcium-binding ef hand family protein	93	C	T	1407	926	481	0.519438	C	T
12594-1		calcium-binding ef hand family protein	759	C	T	1181	708	473	0.668079	C	T
12594-1		calcium-binding ef hand family protein	849	G	C	1332	852	480	0.56338	G	C
12594-1		calcium-binding ef hand family protein	946	C	T	1582	996	586	0.588353	C	T
12594-1		calcium-binding ef hand family protein	1164	C	T	992	624	368	0.589744	C	T
12594-1		calcium-binding ef hand family protein	1218	A	G	879	621	258	0.415459	A	G
12594-1		calcium-binding ef hand family protein	1227	T	C	966	659	307	0.465857	T	C
12594-1		calcium-binding ef hand family protein	1419	C	T	1134	770	364	0.472727	C	T
12594-1		calcium-binding ef hand family protein	1636	C	A	746	456	290	0.635965	C	A
12594-1		calcium-binding ef hand family protein	1689	A	T	679	432	247	0.571759	A	T
12594-1		calcium-binding ef hand family protein	1908	A	C	1550	946	604	0.638478	A	C
12594-1		calcium-binding ef hand family protein	1968	A	G	935	639	296	0.463224	A	G
12610-1		thioredoxin-like protein cdsp32	150	T	C	1881	612	1269	0.48227	C	T
12610-1		thioredoxin-like protein cdsp32	507	G	A	3498	1375	2123	0.647668	A	G
12610-1		thioredoxin-like protein cdsp32	699	G	A	3634	2388	1246	0.521776	G	A
12610-1		thioredoxin-like protein cdsp32	735	G	T	3135	1130	2005	0.563591	T	G
12613-1		uncharacterized protein	728	T	A	212	91	121	0.752066	T	A
12613-1		uncharacterized protein	978	G	T	218	81	137	0.591241	G	T
12613-1		uncharacterized protein	1084	G	A	201	81	120	0.675	G	A
12613-1		uncharacterized protein	1098	C	T	184	119	65	0.546218	T	C
12613-1		uncharacterized protein	1318	T	C	195	97	98	0.989796	T	C
12613-1		uncharacterized protein	1323	G	A	195	91	104	0.875	G	A
12613-1		uncharacterized protein	1600	G	A	238	130	108	0.830769	G	A
12613-1		uncharacterized protein	1604	C	G	238	133	105	0.789474	C	G
12613-1		uncharacterized protein	1676	A	G	236	118	118	1	A	G
12620-1		mlp-like protein	123	C	T	1261	961	300	0.312175	T	C
12620-1		mlp-like protein	133	C	G	632	523	109	0.208413	G	C
12626-1		transport protein	77	C	T	198	121	77	0.636364	C	T
12626-1		transport protein	588	C	G	311	152	159	0.955975	C	G
12626-1		transport protein	597	C	T	329	156	173	0.901734	C	T
12626-1		transport protein	669	A	T	300	151	149	0.986755	A	T
12627-1		geranylgeranyl transferase type-1 subunit beta	63	C	T	598	276	322	0.857143	T	C
12627-1		geranylgeranyl transferase type-1 subunit beta	147	C	T	860	528	332	0.628788	C	T
12627-1		geranylgeranyl transferase type-1 subunit beta	273	T	C	724	441	283	0.641723	T	C
12627-1		geranylgeranyl transferase type-1 subunit beta	489	T	G	697	432	265	0.613426	T	G
12627-1		geranylgeranyl transferase type-1 subunit beta	705	A	T	678	366	312	0.852459	T	A
12627-1		geranylgeranyl transferase type-1 subunit beta	759	A	G	782	367	415	0.884337	G	A
12627-1		geranylgeranyl transferase type-1 subunit beta	795	A	G	825	359	466	0.770386	G	A
12627-1		geranylgeranyl transferase type-1 subunit beta	1035	G	A	428	280	148	0.528571	G	A
12628-1		aspartate aminotransferase	65	G	T	3616	1644	1972	0.833671	T	G
12628-1		aspartate aminotransferase	141	T	A	3082	1532	1550	0.988387	A	T
12628-1		aspartate aminotransferase	306	G	A	2862	1489	1373	0.922095	A	G
12628-1		aspartate aminotransferase	639	A	T	3031	1526	1505	0.986239	T	A
12628-1		aspartate aminotransferase	867	G	A	3478	1656	1822	0.908891	A	G
12628-1		aspartate aminotransferase	1003	C	T	3750	1765	1985	0.889169	T	C
12628-1		aspartate aminotransferase	1299	C	T	5120	2624	2496	0.95122	T	C
1263-2		30s ribosomal protein s17	117	G	A	2050	1276	774	0.606583	G	A
12645-1		keratinocytes-associated protein 2	345	C	T	1637	625	1012	0.617589	T	C
12654-1		phosphoprotein phosphatase	867	T	C	1564	873	691	0.791523	T	C
12660-1		s-adenosyl-l-methionine-dependent methyltransferase-like protein	894	C	G	1325	812	513	0.631773	C	G
12671-1		regulator of g-protein signaling 1	279	A	T	164	93	71	0.763441	A	T
12671-1		regulator of g-protein signaling 1	525	G	T	174	77	97	0.793814	T	G
12671-1		regulator of g-protein signaling 1	546	T	C	172	81	91	0.89011	C	T
12671-1		regulator of g-protein signaling 1	814	C	T	195	97	98	0.989796	T	C
12671-1		regulator of g-protein signaling 1	1071	G	T	168	98	70	0.714286	G	T
12671-1		regulator of g-protein signaling 1	1299	C	T	209	116	93	0.801724	T	C
12671-1		regulator of g-protein signaling 1	1302	T	A	209	113	96	0.849558	A	T
12675-1		zinc ion binding protein	685	G	C	658	347	311	0.896254	G	C
12685-1		3-ketoacyl- synthase 4-like	1158	G	A	1281	798	483	0.605263	G	A
12692-1		conserved oligomeric golgi complex subunit	861	T	A	906	479	427	0.891441	A	T
12692-1		conserved oligomeric golgi complex subunit	873	C	T	827	433	394	0.909931	T	C
12692-1		conserved oligomeric golgi complex subunit	1383	T	C	923	495	428	0.864646	C	T
12692-1		conserved oligomeric golgi complex subunit	1524	A	G	2246	1197	1049	0.876358	A	G
12692-1		conserved oligomeric golgi complex subunit	1686	C	T	1773	953	820	0.860441	C	T
12692-1		conserved oligomeric golgi complex subunit	2019	C	T	1647	806	841	0.958383	T	C
12720-1		rna-binding s4 domain-containing protein	208	G	C	95	58	37	0.637931	C	G
12726-1		heat stress transcription factor b-2b	84	G	A	1420	571	849	0.672556	A	G
12726-1		heat stress transcription factor b-2b	634	A	C	932	350	582	0.601375	C	A
12726-1		heat stress transcription factor b-2b	735	T	C	1555	584	971	0.601442	C	T
12729-1		uncharacterized protein	225	C	T	307	170	137	0.805882	T	C
12734-1		replicon protein a2	141	G	A	1766	1081	685	0.633673	G	A
12734-1		replicon protein a2	438	G	C	1223	550	673	0.817236	C	G
12734-1		replicon protein a2	564	T	A	1418	581	837	0.694146	A	T
12734-1		replicon protein a2	768	A	G	1366	639	727	0.878955	G	A
12737-1		transcription factor	690	C	T	942	290	652	0.444785	T	C
12738-1		uncharacterized protein	64	C	G	159	81	78	0.962963	G	C
12738-1		uncharacterized protein	321	T	A	134	65	69	0.942029	T	A
12738-1		uncharacterized protein	494	G	A	190	92	98	0.938776	A	G
12738-1		uncharacterized protein	934	G	C	231	118	113	0.957627	C	G
12738-1		uncharacterized protein	1125	A	T	320	186	134	0.72043	T	A
12738-1		uncharacterized protein	1443	T	A	231	110	121	0.909091	A	T
12738-1		uncharacterized protein	1637	G	A	168	74	94	0.787234	A	G
12739-1		f-box family protein	141	C	T	181	121	60	0.495868	C	T
12745-1		shaggy-related protein kinase eta-like	1053	T	C	3909	2252	1657	0.73579	T	C
12753-1		polyphosphoinositide binding protein ssh1p	144	T	C	686	604	82	0.135762	T	C
12757-1		protein	454	G	T	1639	549	1090	0.50367	T	G
12757-1		protein	564	C	G	1394	1218	176	0.144499	C	G
12757-1		protein	585	T	C	1286	1151	135	0.117289	T	C
12757-1		protein	597	C	T	1351	1126	225	0.199822	C	T
12757-1		protein	778	C	T	1617	1073	544	0.50699	C	T
12757-1		protein	801	C	G	1925	1249	676	0.541233	C	G
12757-1		protein	879	T	C	1808	1213	595	0.490519	T	C
12757-1		protein	897	C	T	1894	1234	660	0.534846	C	T
12757-1		protein	918	G	A	1842	718	1124	0.63879	A	G
12757-1		protein	1482	A	G	688	608	80	0.131579	G	A
12757-1		protein	1539	A	G	845	502	343	0.683267	G	A
12757-1		protein	2511	A	G	1041	601	440	0.732113	A	G
12757-1		protein	2649	T	C	1648	1027	621	0.604674	T	C
12757-1		protein	2828	A	G	1515	962	553	0.574844	A	G
12757-1		protein	2871	T	A	1827	1178	649	0.550934	T	A
12757-1		protein	3030	T	G	1250	719	531	0.738526	G	T
12757-1		protein	3067	A	C	1293	756	537	0.710317	C	A
12768-1		uncharacterized protein	47	A	G	373	211	162	0.767773	A	G
12770-1		protein	929	A	T	281	148	133	0.898649	T	A
12772-1		proline dehydrogenase	56	C	T	539	200	339	0.589971	C	T
12772-1		proline dehydrogenase	76	G	C	741	443	298	0.672686	C	G
12772-1		proline dehydrogenase	279	G	A	616	294	322	0.913043	G	A
12772-1		proline dehydrogenase	339	G	T	739	375	364	0.970667	G	T
12772-1		proline dehydrogenase	630	T	C	1602	1185	417	0.351899	C	T
12772-1		proline dehydrogenase	710	C	A	1667	1120	547	0.488393	A	C
12772-1		proline dehydrogenase	732	C	T	1578	1098	480	0.437158	T	C
12772-1		proline dehydrogenase	802	T	C	1748	1128	620	0.549645	C	T
12772-1		proline dehydrogenase	942	A	G	1987	1453	534	0.367515	G	A
12772-1		proline dehydrogenase	1098	T	C	1691	1214	477	0.392916	C	T
12772-1		proline dehydrogenase	1380	G	A	1547	1108	439	0.396209	A	G
12775-1	HMA	heavy metal p-type atpase HMA	447	C	T	245	92	153	0.601307	C	T
12775-1	HMA	heavy metal p-type atpase HMA	732	A	T	193	105	88	0.838095	A	T
12775-1	HMA	heavy metal p-type atpase HMA	828	C	T	287	166	121	0.728916	T	C
12775-1	HMA	heavy metal p-type atpase HMA	1716	T	G	315	232	83	0.357759	G	T
12775-1	HMA	heavy metal p-type atpase HMA	1935	C	T	332	212	120	0.566038	T	C
12775-1	HMA	heavy metal p-type atpase HMA	2004	A	C	277	203	74	0.364532	C	A
12779-1		uncharacterized protein at4g22758-like	450	T	A	170	96	74	0.770833	T	A
12779-1		uncharacterized protein at4g22758-like	636	A	C	258	185	73	0.394595	A	C
12779-1		uncharacterized protein at4g22758-like	683	A	G	170	107	63	0.588785	A	G
12787-1		xh xs domain-containing protein	1801	G	A	412	177	235	0.753191	G	A
12795-1		protein clavata3 esr-related 44	42	C	T	244	85	159	0.534591	T	C
12799-1		f-box family protein	402	A	G	426	263	163	0.619772	A	G
12799-1		f-box family protein	456	A	G	342	167	175	0.954286	G	A
12799-1		f-box family protein	622	C	T	290	134	156	0.858974	T	C
12799-1		f-box family protein	1190	C	G	316	161	155	0.962733	G	C
12808-1		serine esterase family protein	547	T	C	542	237	305	0.777049	C	T
1281-2		protein dicer-like 2	3464	A	C	111	59	52	0.881356	A	C
1281-2		protein dicer-like 2	3467	G	C	111	56	55	0.982143	C	G
12817-1		aspartic proteinase-like protein 2-like	71	C	T	217	161	56	0.347826	T	C
12817-1		aspartic proteinase-like protein 2-like	174	T	C	588	217	371	0.584906	C	T
12825-1		phosphatidylinositol-4-phosphate 5-kinase 1-like	75	C	T	655	402	253	0.629353	C	T
12825-1		phosphatidylinositol-4-phosphate 5-kinase 1-like	127	T	A	564	387	177	0.457364	T	A
12825-1		phosphatidylinositol-4-phosphate 5-kinase 1-like	710	G	C	543	328	215	0.655488	G	C
12825-1		phosphatidylinositol-4-phosphate 5-kinase 1-like	933	T	C	519	330	189	0.572727	T	C
1283-2		uncharacterized protein	78	C	T	4693	2464	2229	0.904627	C	T
12849-1		peroxisomal membrane protein pex14	389	A	C	176	89	87	0.977528	C	A
12859-1		thermosensitive gluconokinase-like	70	C	T	362	128	234	0.547009	C	T
12864-1		protein	222	T	C	955	543	412	0.758748	T	C
12864-1		protein	759	G	C	251	185	66	0.356757	G	C
12864-1		protein	1119	T	C	437	200	237	0.843882	T	C
12882-1		rab proteins geranylgeranyltransferase component a	88	A	G	541	335	206	0.614925	A	G
12882-1		rab proteins geranylgeranyltransferase component a	342	A	G	531	333	198	0.594595	A	G
12882-1		rab proteins geranylgeranyltransferase component a	477	T	G	758	521	237	0.454894	T	G
12882-1		rab proteins geranylgeranyltransferase component a	1170	C	T	831	470	361	0.768085	C	T
12882-1		rab proteins geranylgeranyltransferase component a	1302	A	T	509	425	84	0.197647	A	T
12882-1		rab proteins geranylgeranyltransferase component a	1327	C	T	625	507	118	0.232742	C	T
12887-1		transcriptional corepressor seuss-like	1105	G	A	374	194	180	0.927835	A	G
12894-1		rna-binding crs1 domain protein	48	C	T	216	138	78	0.565217	C	T
12894-1		rna-binding crs1 domain protein	234	T	C	303	198	105	0.530303	T	C
12894-1		rna-binding crs1 domain protein	267	G	T	273	164	109	0.664634	G	T
12894-1		rna-binding crs1 domain protein	291	G	A	232	153	79	0.51634	G	A
12894-1		rna-binding crs1 domain protein	815	A	T	190	100	90	0.9	A	T
12894-1		rna-binding crs1 domain protein	912	C	T	255	161	94	0.583851	C	T
12894-1		rna-binding crs1 domain protein	960	A	G	225	122	103	0.844262	A	G
12894-1		rna-binding crs1 domain protein	977	A	C	261	148	113	0.763514	A	C
12894-1		rna-binding crs1 domain protein	1236	C	T	482	256	226	0.882812	C	T
12894-1		rna-binding crs1 domain protein	1308	G	C	451	295	156	0.528814	G	C
12894-1		rna-binding crs1 domain protein	1425	A	T	509	315	194	0.615873	A	T
12894-1		rna-binding crs1 domain protein	1473	C	A	498	275	223	0.810909	C	A
12894-1		rna-binding crs1 domain protein	1563	T	A	394	214	180	0.841121	T	A
12894-1		rna-binding crs1 domain protein	1604	A	G	441	261	180	0.689655	A	G
12894-1		rna-binding crs1 domain protein	1663	C	A	500	249	251	0.992032	C	A
12894-1		rna-binding crs1 domain protein	1782	A	G	288	169	119	0.704142	A	G
12900-1		ankyrin repeat-containing protein at3g12360-like	1173	A	C	207	164	43	0.262195	A	C
12901-1		protein	100	G	A	1447	1410	37	0.0262411	A	G
12901-1		protein	113	A	G	1637	1443	194	0.134442	G	A
12901-1		protein	603	G	C	788	499	289	0.579158	G	C
12901-1		protein	805	C	T	1920	930	990	0.939394	C	T
1290-2		wd repeat-containing	360	G	A	2124	912	1212	0.752475	A	G
1290-2		wd repeat-containing	466	T	C	1886	669	1217	0.549712	C	T
1290-2		wd repeat-containing	627	T	G	1697	1120	577	0.515179	G	T
1290-2		wd repeat-containing	657	G	A	1559	1063	496	0.466604	A	G
1290-2		wd repeat-containing	729	A	G	2931	1353	1578	0.857414	G	A
1290-2		wd repeat-containing	939	A	G	3095	1495	1600	0.934375	G	A
1290-2		wd repeat-containing	966	G	C	3790	1858	1932	0.961698	C	G
1290-2		wd repeat-containing	1281	C	T	2755	1599	1156	0.722952	C	T
1290-2		wd repeat-containing	1431	C	T	3338	2133	1205	0.564932	C	T
1290-2		wd repeat-containing	1638	G	A	3487	2055	1432	0.696837	G	A
1290-2		wd repeat-containing	2037	A	G	2187	1303	884	0.678434	A	G
1290-2		wd repeat-containing	2133	T	C	730	372	358	0.962366	C	T
1290-2		wd repeat-containing	2253	A	G	2733	1427	1306	0.915207	A	G
1290-2		wd repeat-containing	2538	T	C	4956	2494	2462	0.987169	C	T
1290-2		wd repeat-containing	2754	T	C	2214	1257	957	0.761337	T	C
1290-2		wd repeat-containing	2934	A	G	4360	1983	2377	0.834245	G	A
1290-2		wd repeat-containing	3048	T	C	5750	2559	3191	0.801943	C	T
1290-2		wd repeat-containing	3129	A	C	3468	1690	1778	0.950506	C	A
12922-1		protein	114	G	C	195	94	101	0.930693	G	C
12927-1		proline-rich protein	180	G	A	7576	4073	3503	0.860054	A	G
12927-1		proline-rich protein	684	G	A	7727	4206	3521	0.837137	A	G
12927-1		proline-rich protein	729	G	A	1304	801	503	0.627965	A	G
12929-1		peptidyl-prolyl cis-trans isomerase cwc27 homolog	978	A	G	650	388	262	0.675258	A	G
12933-1		uncharacterized protein	425	G	A	94	40	54	0.740741	A	G
12936-1	Zinc finger	zinc finger ccch domain-containing protein 23	82	A	T	318	189	129	0.68254	A	T
12936-1	Zinc finger	zinc finger ccch domain-containing protein 23	91	G	T	357	232	125	0.538793	G	T
12936-1	Zinc finger	zinc finger ccch domain-containing protein 23	873	T	C	499	312	187	0.599359	T	C
12936-1	Zinc finger	zinc finger ccch domain-containing protein 23	975	G	A	517	272	245	0.900735	G	A
12946-1		kinesin light chain	1202	G	A	249	140	109	0.778571	G	A
12959-1		tyrosyl-dna phosphodiesterase	11	C	T	122	56	66	0.848485	C	T
12959-1		tyrosyl-dna phosphodiesterase	1276	G	C	473	253	220	0.869565	G	C
12959-1		tyrosyl-dna phosphodiesterase	1323	T	C	447	244	203	0.831967	T	C
1296-2		serine threonine-protein kinase ht1-like	83	A	G	479	276	203	0.735507	A	G
1296-2		serine threonine-protein kinase ht1-like	257	C	T	430	222	208	0.936937	T	C
12967-1		calcium-dependent protein kinase 3-like isoform 1	148	T	A	472	341	131	0.384164	T	A
12967-1		calcium-dependent protein kinase 3-like isoform 1	183	C	T	448	322	126	0.391304	C	T
12967-1		calcium-dependent protein kinase 3-like isoform 1	204	C	T	539	362	177	0.48895	C	T
12967-1		calcium-dependent protein kinase 3-like isoform 1	309	G	A	851	698	153	0.219198	G	A
12967-1		calcium-dependent protein kinase 3-like isoform 1	330	C	T	964	796	168	0.211055	C	T
12967-1		calcium-dependent protein kinase 3-like isoform 1	357	T	C	1034	811	223	0.274969	T	C
12967-1		calcium-dependent protein kinase 3-like isoform 1	477	A	G	1209	863	346	0.400927	A	G
12967-1		calcium-dependent protein kinase 3-like isoform 1	645	C	A	890	458	432	0.943231	C	A
12967-1		calcium-dependent protein kinase 3-like isoform 1	1296	G	C	1010	627	383	0.610845	G	C
12971-1		probable wrky transcription factor 15-like	168	A	T	275	197	78	0.395939	A	T
12971-1		probable wrky transcription factor 15-like	581	A	G	336	126	210	0.6	G	A
12971-1		probable wrky transcription factor 15-like	723	A	C	679	444	235	0.529279	A	C
12975-1		mlp-like protein	396	T	C	3081	770	2311	0.333189	C	T
12975-1		mlp-like protein	405	G	A	3038	726	2312	0.314014	A	G
12982-1		p-loop containing nucleoside triphosphate hydrolase	969	G	A	100	58	42	0.724138	A	G
12982-1		p-loop containing nucleoside triphosphate hydrolase	1015	G	A	121	76	45	0.592105	A	G
12982-1		p-loop containing nucleoside triphosphate hydrolase	1231	A	G	97	51	46	0.901961	G	A
12982-1		p-loop containing nucleoside triphosphate hydrolase	1321	T	C	116	60	56	0.933333	C	T
12982-1		p-loop containing nucleoside triphosphate hydrolase	1683	A	T	395	221	174	0.78733	A	T
12993-1		carotenoid cleavage dioxygenase 4	74	A	C	5485	1399	4086	0.342389	C	A
12993-1		carotenoid cleavage dioxygenase 4	123	C	T	4024	1960	2064	0.949612	T	C
12993-1		carotenoid cleavage dioxygenase 4	151	A	C	4851	4253	598	0.140607	A	C
12993-1		carotenoid cleavage dioxygenase 4	172	A	G	5454	2479	2975	0.833277	G	A
12993-1		carotenoid cleavage dioxygenase 4	489	C	A	5278	3993	1285	0.321813	C	A
12993-1		carotenoid cleavage dioxygenase 4	633	A	T	4597	941	3656	0.257385	T	A
12993-1		carotenoid cleavage dioxygenase 4	792	C	T	5423	2197	3226	0.681029	T	C
12993-1		carotenoid cleavage dioxygenase 4	820	T	A	5378	2207	3171	0.695995	A	T
12993-1		carotenoid cleavage dioxygenase 4	1323	A	G	5965	3101	2864	0.923573	G	A
12993-1		carotenoid cleavage dioxygenase 4	1613	G	T	5836	3178	2658	0.836375	T	G
12993-1		carotenoid cleavage dioxygenase 4	1686	T	A	5761	4082	1679	0.411318	T	A
12997-1		protein cobra-like	1167	A	G	285	129	156	0.826923	G	A
12997-1		protein cobra-like	1260	A	G	238	131	107	0.816794	G	A
12997-1		protein cobra-like	1311	A	T	202	98	104	0.942308	T	A
12997-1		protein cobra-like	1335	A	G	128	57	71	0.802817	G	A
13004-1		branched-chain-amino-acid aminotransferase 3	564	T	A	3307	1938	1369	0.706398	T	A
13004-1		branched-chain-amino-acid aminotransferase 3	714	G	A	3183	2110	1073	0.508531	G	A
13004-1		branched-chain-amino-acid aminotransferase 3	747	G	T	4293	2518	1775	0.704925	G	T
13004-1		branched-chain-amino-acid aminotransferase 3	1056	C	T	6082	3581	2501	0.698408	C	T
13009-1		transcription factor tcp7-like	290	G	A	935	438	497	0.881288	A	G
13009-1		transcription factor tcp7-like	786	C	T	116	85	31	0.364706	C	T
13009-1		transcription factor tcp7-like	828	G	C	245	110	135	0.814815	C	G
13009-1		transcription factor tcp7-like	900	C	T	336	270	66	0.244444	C	T
13009-1		transcription factor tcp7-like	933	C	T	209	83	126	0.65873	T	C
13012-1		glutathione s-transferase	102	T	G	525	262	263	0.996198	T	G
13012-1		glutathione s-transferase	525	G	A	467	255	212	0.831373	A	G
13021-1		protein	4779	T	A	619	282	337	0.836795	A	T
13035-1		subtilisin-like protease-like	102	G	A	2646	1457	1189	0.81606	A	G
1306-2		at1g03560-like protein	709	A	T	176	93	83	0.892473	A	T
1306-2		at1g03560-like protein	975	T	C	199	108	91	0.842593	C	T
1306-2		at1g03560-like protein	1098	G	T	176	85	91	0.934066	T	G
1306-2		at1g03560-like protein	1369	C	A	194	110	84	0.763636	A	C
1306-2		at1g03560-like protein	1658	A	G	325	169	156	0.923077	G	A
13064-1		wd repeat-containing protein 70-like	329	C	T	676	204	472	0.432203	T	C
13074-1		helicase sant- dna binding protein	2392	A	G	139	65	74	0.878378	G	A
13074-1		helicase sant- dna binding protein	2655	G	A	140	78	62	0.794872	A	G
13074-1		helicase sant- dna binding protein	3678	G	A	190	113	77	0.681416	A	G
13074-1		helicase sant- dna binding protein	5460	G	A	203	95	108	0.87963	A	G
13074-1		helicase sant- dna binding protein	5661	C	G	183	85	98	0.867347	G	C
13075-1		centromere protein	3081	A	G	1220	753	467	0.620186	A	G
13076-1		mlp-like protein	15	C	T	4171	3505	666	0.190014	T	C
13076-1		mlp-like protein	34	G	A	7776	3745	4031	0.92905	A	G
13076-1		mlp-like protein	144	C	T	7832	3400	4432	0.767148	T	C
13076-1		mlp-like protein	237	G	C	5914	3254	2660	0.817455	C	G
13076-1		mlp-like protein	242	G	C	4533	3441	1092	0.31735	C	G
13076-1		mlp-like protein	405	G	A	4855	1333	3522	0.378478	A	G
1308-2		cell elongation protein diminuto	108	A	G	2389	1280	1109	0.866406	A	G
1308-2		cell elongation protein diminuto	129	A	G	2723	1490	1233	0.827517	A	G
1308-2		cell elongation protein diminuto	642	T	C	2790	1600	1190	0.74375	T	C
1308-2		cell elongation protein diminuto	738	G	A	3484	1653	1831	0.902785	A	G
1308-2		cell elongation protein diminuto	768	T	C	3155	1526	1629	0.936771	C	T
1308-2		cell elongation protein diminuto	1062	A	C	2541	1344	1197	0.890625	A	C
1308-2		cell elongation protein diminuto	1222	T	C	3255	1672	1583	0.94677	C	T
13091-1		phox domain-containing protein	273	T	C	198	116	82	0.706897	T	C
13091-1		phox domain-containing protein	474	T	C	265	131	134	0.977612	C	T
13091-1		phox domain-containing protein	649	A	G	239	108	131	0.824427	G	A
13091-1		phox domain-containing protein	1043	G	A	483	272	211	0.775735	A	G
13091-1		phox domain-containing protein	1077	G	A	472	255	217	0.85098	A	G
13091-1		phox domain-containing protein	1110	A	T	461	217	244	0.889344	T	A
13091-1		phox domain-containing protein	1310	A	T	259	136	123	0.904412	T	A
13091-1		phox domain-containing protein	2333	G	A	548	289	259	0.896194	A	G
13091-1		phox domain-containing protein	3069	C	T	210	102	108	0.944444	T	C
13093-1		metacaspase type ii	42	T	C	132	85	47	0.552941	C	T
13093-1		metacaspase type ii	84	A	G	392	198	194	0.979798	G	A
13093-1		metacaspase type ii	93	G	C	438	206	232	0.887931	C	G
13093-1		metacaspase type ii	753	T	C	251	117	134	0.873134	C	T
13093-1		metacaspase type ii	873	C	T	437	219	218	0.995434	T	C
13093-1		metacaspase type ii	1120	A	G	549	238	311	0.765273	G	A
13094-1	NBS-LRR	nbs-lrr type disease resistance protein cnl-j1	861	A	G	117	88	29	0.329545	G	A
13094-1	NBS-LRR	nbs-lrr type disease resistance protein cnl-j1	977	A	G	173	116	57	0.491379	G	A
13094-1	NBS-LRR	nbs-lrr type disease resistance protein cnl-j1	1092	C	G	184	142	42	0.295775	G	C
13094-1	NBS-LRR	nbs-lrr type disease resistance protein cnl-j1	2313	G	C	137	101	36	0.356436	C	G
13111-1		upf0369 protein c6orf57-like	141	A	T	1083	704	379	0.538352	A	T
13111-1		upf0369 protein c6orf57-like	198	A	C	695	447	248	0.55481	A	C
13116-1		tocopherol cyclase	32	T	C	562	316	246	0.778481	T	C
13116-1		tocopherol cyclase	135	C	T	840	548	292	0.532847	T	C
13116-1		tocopherol cyclase	155	A	T	975	382	593	0.644182	A	T
13116-1		tocopherol cyclase	159	C	A	1035	666	369	0.554054	A	C
13116-1		tocopherol cyclase	165	A	C	1117	464	653	0.710567	A	C
13132-1		sac domain-containing protein 9	4761	C	A	936	483	453	0.937888	A	C
1315-2		anaphase-promoting complex subunit 8-like	250	G	C	838	446	392	0.878924	G	C
1315-2		anaphase-promoting complex subunit 8-like	354	A	T	647	373	274	0.734584	A	T
13155-1		protein	157	C	G	3464	2826	638	0.225761	C	G
13155-1		protein	171	T	G	2922	2622	300	0.114416	T	G
13155-1		protein	258	C	T	2172	1846	326	0.176598	C	T
13155-1		protein	316	C	T	1631	938	693	0.738806	C	T
13155-1		protein	363	C	T	934	524	410	0.782443	C	T
13155-1		protein	678	A	G	1663	989	674	0.681496	G	A
13155-1		protein	750	T	C	7211	3612	3599	0.996401	T	C
13168-1		protein	54	A	G	1883	1105	778	0.704072	A	G
13168-1		protein	633	T	C	1413	751	662	0.881491	T	C
13168-1		protein	746	C	G	1541	888	653	0.73536	C	G
13182-1		myb-like transcription factor-like protein	609	T	G	832	518	314	0.606178	T	G
13192-1		subtilisin-like protease	158	C	T	137	82	55	0.670732	C	T
13192-1		subtilisin-like protease	309	G	A	147	95	52	0.547368	G	A
13192-1		subtilisin-like protease	402	T	C	184	96	88	0.916667	T	C
13192-1		subtilisin-like protease	1192	G	A	182	89	93	0.956989	G	A
13192-1		subtilisin-like protease	1740	T	C	300	164	136	0.829268	T	C
13192-1		subtilisin-like protease	1902	T	C	267	136	131	0.963235	T	C
13192-1		subtilisin-like protease	2130	T	G	234	99	135	0.733333	T	G
1320-2		protein	96	G	A	815	512	303	0.591797	G	A
1320-2		protein	105	T	A	728	332	396	0.838384	A	T
1320-2		protein	225	C	T	800	378	422	0.895735	T	C
1320-2		protein	441	C	T	1100	649	451	0.694915	C	T
1320-2		protein	1313	A	G	754	434	320	0.737327	A	G
13209-1		probable beta-d-xylosidase 2-like	1791	A	C	192	77	115	0.669565	C	A
13209-1		probable beta-d-xylosidase 2-like	1800	G	T	169	74	95	0.778947	T	G
13209-1		probable beta-d-xylosidase 2-like	1836	T	A	140	69	71	0.971831	A	T
13209-1		probable beta-d-xylosidase 2-like	1846	T	C	171	75	96	0.78125	C	T
13222-1		nuclear export mediator factor nemf-like	1173	A	C	239	111	128	0.867188	C	A
13222-1		nuclear export mediator factor nemf-like	2042	A	T	416	253	163	0.644269	A	T
13222-1		nuclear export mediator factor nemf-like	2275	G	A	502	315	187	0.593651	G	A
13229-1		golgin candidate 5	159	A	T	851	441	410	0.929705	T	A
13229-1		golgin candidate 5	216	G	A	643	448	195	0.435268	A	G
13229-1		golgin candidate 5	295	C	G	1062	566	496	0.876325	G	C
13229-1		golgin candidate 5	306	T	C	1174	603	571	0.946932	C	T
13229-1		golgin candidate 5	706	A	T	1555	772	783	0.985951	T	A
13229-1		golgin candidate 5	917	A	C	801	413	388	0.939467	A	C
13229-1		golgin candidate 5	918	C	T	792	404	388	0.960396	T	C
13229-1		golgin candidate 5	1686	A	G	1599	1042	557	0.534549	A	G
13229-1		golgin candidate 5	2142	G	A	2276	1168	1108	0.94863	A	G
13229-1		golgin candidate 5	2610	T	C	2470	1174	1296	0.905864	C	T
13229-1		golgin candidate 5	2782	T	C	3346	1694	1652	0.975207	C	T
13233-1	Zinc finger	zinc finger	700	C	T	100	39	61	0.639344	T	C
13233-1	Zinc finger	zinc finger	785	C	A	199	134	65	0.485075	C	A
13233-1	Zinc finger	zinc finger	792	G	A	216	140	76	0.542857	G	A
13234-1		wd repeat-containing protein 76-like	261	C	T	398	356	42	0.117978	C	T
13234-1		wd repeat-containing protein 76-like	272	C	T	379	315	64	0.203175	C	T
13234-1		wd repeat-containing protein 76-like	661	T	A	378	224	154	0.6875	T	A
13234-1		wd repeat-containing protein 76-like	814	T	A	546	285	261	0.915789	T	A
13234-1		wd repeat-containing protein 76-like	942	G	C	661	351	310	0.883191	G	C
13234-1		wd repeat-containing protein 76-like	1001	C	G	751	402	349	0.868159	C	G
13234-1		wd repeat-containing protein 76-like	1096	G	C	668	345	323	0.936232	G	C
13234-1		wd repeat-containing protein 76-like	1234	G	A	342	161	181	0.889503	G	A
13238-1		uncharacterized protein	1080	C	T	117	57	60	0.95	C	T
13238-1		uncharacterized protein	1371	C	T	161	78	83	0.939759	T	C
13238-1		uncharacterized protein	2883	T	A	144	81	63	0.777778	T	A
13241-1		basic helix-loop-helix domain-containing protein	357	T	G	1651	1036	615	0.593629	T	G
1324-2		potassium transporter	213	C	T	124	86	38	0.44186	C	T
1324-2		potassium transporter	461	G	T	185	128	57	0.445312	G	T
1324-2		potassium transporter	1039	G	A	218	93	125	0.744	A	G
1324-2		potassium transporter	1242	C	T	132	53	79	0.670886	T	C
1324-2		potassium transporter	1647	A	C	256	82	174	0.471264	C	A
1324-2		potassium transporter	1797	G	A	155	59	96	0.614583	A	G
1324-2		potassium transporter	2014	T	C	195	99	96	0.969697	C	T
1324-2		potassium transporter	2121	G	A	161	82	79	0.963415	A	G
1324-2		potassium transporter	2145	A	G	165	83	82	0.987952	G	A
1324-2		potassium transporter	2299	A	C	134	56	78	0.717949	C	A
13252-1		cation proton exchanger	840	C	G	146	89	57	0.640449	G	C
13252-1		cation proton exchanger	969	A	C	134	51	83	0.614458	A	C
13252-1		cation proton exchanger	1758	T	A	222	121	101	0.834711	A	T
13252-1		cation proton exchanger	2109	T	C	117	72	45	0.625	C	T
13253-1		peptide transporter ptr1	575	A	G	599	246	353	0.696884	A	G
13253-1		peptide transporter ptr1	742	C	T	476	291	185	0.635739	C	T
13253-1		peptide transporter ptr1	780	G	A	671	353	318	0.90085	G	A
13253-1		peptide transporter ptr1	1335	T	C	687	362	325	0.89779	T	C
13253-1		peptide transporter ptr1	1561	A	C	689	332	357	0.929972	A	C
13253-1		peptide transporter ptr1	1628	T	A	634	333	301	0.903904	T	A
13253-1		peptide transporter ptr1	1664	G	A	760	452	308	0.681416	G	A
13264-1		albumin 1	256	A	G	7866	3259	4607	0.707402	G	A
13277-1		transmembrane protein	207	T	G	141	47	94	0.5	G	T
13277-1		transmembrane protein	340	C	A	101	51	50	0.980392	A	C
13277-1		transmembrane protein	506	G	A	160	81	79	0.975309	A	G
13277-1		transmembrane protein	743	A	G	275	149	126	0.845638	A	G
13277-1		transmembrane protein	831	G	T	182	98	84	0.857143	T	G
13283-1		protein da1	90	G	A	165	100	65	0.65	G	A
13283-1		protein da1	468	A	T	251	122	129	0.945736	T	A
13305-1		auxin-induced protein	411	G	A	1295	418	877	0.476625	A	G
13305-1		auxin-induced protein	778	T	C	1584	1266	318	0.251185	T	C
13305-1		auxin-induced protein	808	A	T	1690	1367	323	0.236284	A	T
13305-1		auxin-induced protein	870	C	A	1285	1009	276	0.273538	C	A
13305-1		auxin-induced protein	945	T	C	1170	978	192	0.196319	T	C
13305-1		auxin-induced protein	1082	T	A	828	707	121	0.171146	T	A
13310-1		cysteine proteinase	246	T	G	7012	2979	4033	0.738656	G	T
13310-1		cysteine proteinase	328	A	C	6903	2808	4095	0.685714	C	A
13326-1		ribosomal rna small subunit methyltransferase e-like	457	T	C	102	43	59	0.728814	C	T
13326-1		ribosomal rna small subunit methyltransferase e-like	612	A	G	113	50	63	0.793651	G	A
13327-1		probable beta- -galactosyltransferase 11-like	82	G	T	296	148	148	1	T	G
13330-1		maf-like protein	117	A	G	185	88	97	0.907216	G	A
13330-1		maf-like protein	132	G	A	153	76	77	0.987013	A	G
13330-1		maf-like protein	316	C	A	286	139	147	0.945578	A	C
13330-1		maf-like protein	471	G	C	401	266	135	0.507519	G	C
13330-1		maf-like protein	537	G	A	440	170	270	0.62963	A	G
13337-1		kinesin light	222	T	A	1001	518	483	0.932432	A	T
13337-1		kinesin light	1206	C	T	886	495	391	0.789899	T	C
13337-1		kinesin light	1282	C	T	1271	591	680	0.869118	T	C
13337-1		kinesin light	1284	G	A	1267	591	676	0.87426	A	G
13337-1		kinesin light	1398	G	C	1408	760	648	0.852632	C	G
13337-1		kinesin light	1479	A	G	1060	509	551	0.923775	G	A
13337-1		kinesin light	1684	A	G	970	507	463	0.913215	G	A
13337-1		kinesin light	2043	C	G	1300	644	656	0.981707	G	C
13337-1		kinesin light	2052	A	G	1119	494	625	0.7904	G	A
1334-2		kh domain-containing protein at4g18375-like	126	G	A	266	67	199	0.336683	A	G
1334-2		kh domain-containing protein at4g18375-like	282	G	T	648	499	149	0.298597	G	T
1334-2		kh domain-containing protein at4g18375-like	527	G	C	457	255	202	0.792157	G	C
1334-2		kh domain-containing protein at4g18375-like	600	A	G	452	182	270	0.674074	G	A
1334-2		kh domain-containing protein at4g18375-like	615	T	C	407	263	144	0.547529	T	C
1334-2		kh domain-containing protein at4g18375-like	628	C	T	432	275	157	0.570909	C	T
1334-2		kh domain-containing protein at4g18375-like	758	T	C	714	339	375	0.904	C	T
1334-2		kh domain-containing protein at4g18375-like	768	G	A	699	389	310	0.796915	G	A
1334-2		kh domain-containing protein at4g18375-like	789	G	T	872	421	451	0.933481	T	G
1334-2		kh domain-containing protein at4g18375-like	1005	T	C	747	359	388	0.925258	C	T
1334-2		kh domain-containing protein at4g18375-like	1123	T	G	983	601	382	0.635607	T	G
1334-2		kh domain-containing protein at4g18375-like	1164	T	C	626	404	222	0.549505	T	C
1334-2		kh domain-containing protein at4g18375-like	1227	T	C	995	700	295	0.421429	T	C
1334-2		kh domain-containing protein at4g18375-like	1459	A	T	618	236	382	0.617801	T	A
1334-2		kh domain-containing protein at4g18375-like	1926	T	C	980	598	382	0.638796	T	C
13344-1		small heat-shock	729	G	A	88	38	50	0.76	A	G
13347-1		probable xyloglucan endotransglucosylase hydrolase protein 23	430	A	T	1486	884	602	0.680995	T	A
13354-1		atp binding	165	C	T	556	338	218	0.64497	C	T
13354-1		atp binding	246	G	T	252	208	44	0.211538	G	T
13354-1		atp binding	354	A	G	618	332	286	0.861446	A	G
13354-1		atp binding	433	A	G	836	495	341	0.688889	A	G
13354-1		atp binding	552	T	C	929	604	325	0.538079	T	C
13354-1		atp binding	554	A	G	926	593	333	0.561551	A	G
13354-1		atp binding	685	G	A	612	429	183	0.426573	A	G
13354-1		atp binding	969	T	A	905	433	472	0.917373	T	A
13354-1		atp binding	1098	A	T	869	519	350	0.674374	A	T
13354-1		atp binding	1206	T	A	979	483	496	0.97379	T	A
13354-1		atp binding	1486	A	T	696	457	239	0.522976	T	A
13354-1		atp binding	1488	A	T	759	405	354	0.874074	A	T
13358-1		potassium transporter	525	C	T	492	222	270	0.822222	T	C
13358-1		potassium transporter	534	T	C	519	239	280	0.853571	C	T
13358-1		potassium transporter	588	A	G	370	273	97	0.355311	G	A
13359-1		uncharacterized protein	15	T	C	891	180	711	0.253165	C	T
13359-1		uncharacterized protein	48	T	G	4589	3778	811	0.214664	T	G
13360-1		uncharacterized protein	72	C	T	965	666	299	0.448949	C	T
13360-1		uncharacterized protein	238	G	T	550	389	161	0.413882	G	T
13360-1		uncharacterized protein	507	A	G	689	515	174	0.337864	A	G
13360-1		uncharacterized protein	666	G	A	1590	828	762	0.92029	G	A
13360-1		uncharacterized protein	1629	A	G	1873	1039	834	0.802695	A	G
13360-1		uncharacterized protein	1728	T	G	1477	852	625	0.733568	T	G
13360-1		uncharacterized protein	2078	G	A	917	565	352	0.623009	G	A
13360-1		uncharacterized protein	2514	C	T	1347	827	520	0.628779	C	T
13360-1		uncharacterized protein	2846	C	T	1550	959	591	0.616267	C	T
13360-1		uncharacterized protein	3366	A	G	1823	1043	780	0.747843	A	G
13360-1		uncharacterized protein	3864	T	C	1178	707	471	0.666195	T	C
13360-1		uncharacterized protein	4071	T	C	1527	856	671	0.783879	T	C
13360-1		uncharacterized protein	4102	A	G	1461	916	545	0.594978	A	G
13360-1		uncharacterized protein	4391	C	A	1666	1021	645	0.631734	C	A
13360-1		uncharacterized protein	4480	A	G	1425	913	512	0.560789	A	G
13360-1		uncharacterized protein	4489	A	T	1496	962	534	0.555094	A	T
13360-1		uncharacterized protein	4557	T	C	1547	875	672	0.768	T	C
13360-1		uncharacterized protein	4677	A	T	1938	1181	757	0.640982	A	T
13360-1		uncharacterized protein	4825	C	T	1667	1039	628	0.604427	C	T
13360-1		uncharacterized protein	4938	A	T	2209	1368	841	0.614766	A	T
13360-1		uncharacterized protein	5272	T	C	1334	910	424	0.465934	T	C
13360-1		uncharacterized protein	5310	C	T	1459	1005	454	0.451741	C	T
13360-1		uncharacterized protein	6036	A	G	1529	946	583	0.616279	A	G
13360-1		uncharacterized protein	6285	A	T	1351	1252	99	0.0790735	A	T
13360-1		uncharacterized protein	6579	A	T	1695	998	697	0.698397	A	T
13360-1		uncharacterized protein	6828	T	A	1807	1097	710	0.64722	T	A
1336-2		calcium-dependent protein kinase	246	C	T	1086	505	581	0.869191	T	C
1336-2		calcium-dependent protein kinase	269	G	A	1252	707	545	0.770863	G	A
1336-2		calcium-dependent protein kinase	462	T	C	1736	756	980	0.771429	C	T
1336-2		calcium-dependent protein kinase	492	T	A	1683	1000	683	0.683	T	A
1336-2		calcium-dependent protein kinase	513	G	A	1795	1058	737	0.696597	G	A
1336-2		calcium-dependent protein kinase	1143	T	A	1418	658	760	0.865789	A	T
13366-1		gras family transcription factor	254	C	A	153	43	110	0.390909	A	C
13388-1		lysosomal alpha-mannosidase	1187	A	G	1534	969	565	0.583075	G	A
13392-1		clathrin heavy chain	4372	C	G	4586	2003	2583	0.775455	G	C
13393-1		atp-dependent zinc metalloprotease ftsh chloroplastic-like	99	A	C	1484	775	709	0.914839	C	A
13393-1		atp-dependent zinc metalloprotease ftsh chloroplastic-like	232	G	T	1614	872	742	0.850917	G	T
13393-1		atp-dependent zinc metalloprotease ftsh chloroplastic-like	280	G	A	1536	748	788	0.949239	G	A
13393-1		atp-dependent zinc metalloprotease ftsh chloroplastic-like	360	A	G	1436	732	704	0.961749	A	G
13393-1		atp-dependent zinc metalloprotease ftsh chloroplastic-like	525	T	C	1172	532	640	0.83125	C	T
13393-1		atp-dependent zinc metalloprotease ftsh chloroplastic-like	1425	T	C	3071	1596	1475	0.924185	T	C
13394-1		uncharacterized protein	177	T	C	2364	1394	970	0.695839	T	C
13394-1		uncharacterized protein	767	T	C	2325	1078	1247	0.864475	C	T
13394-1		uncharacterized protein	885	G	T	2783	1585	1198	0.755836	G	T
13394-1		uncharacterized protein	1303	C	T	2059	1102	957	0.868421	T	C
13394-1		uncharacterized protein	1741	G	A	1912	1041	871	0.836695	A	G
13402-1		60s ribosomal protein l9	15	T	A	2510	1023	1487	0.687962	A	T
13402-1		60s ribosomal protein l9	531	C	T	5353	2698	2655	0.984062	T	C
1342-2		potassium transporter	285	T	C	618	314	304	0.968153	C	T
1342-2		potassium transporter	297	A	C	637	326	311	0.953988	C	A
1342-2		potassium transporter	766	C	T	558	295	263	0.891525	T	C
1342-2		potassium transporter	888	C	T	982	515	467	0.906796	T	C
1342-2		potassium transporter	1143	C	T	484	264	220	0.833333	T	C
1342-2		potassium transporter	1422	C	T	756	431	325	0.75406	T	C
1342-2		potassium transporter	1509	T	A	1034	574	460	0.801394	A	T
1342-2		potassium transporter	1560	C	T	1177	613	564	0.920065	T	C
1342-2		potassium transporter	1812	C	T	1146	575	571	0.993043	T	C
1342-2		potassium transporter	1959	A	G	1183	596	587	0.984899	G	A
1342-2		potassium transporter	2166	C	T	1259	674	585	0.867953	T	C
13433-1		acyl carrier protein	47	G	A	686	555	131	0.236036	G	A
13439-1		agenet domain-containing protein	144	C	T	340	219	121	0.552511	C	T
13439-1		agenet domain-containing protein	189	C	T	337	197	140	0.71066	C	T
13446-1		u-box domain-containing protein 4-like	291	T	C	834	472	362	0.766949	T	C
13453-1		pentatricopeptide repeat-containing protein	1824	T	C	112	57	55	0.964912	C	T
13478-1		protein transport protein sec24-like at3g07100-like	73	A	G	1896	804	1092	0.736264	G	A
13478-1		protein transport protein sec24-like at3g07100-like	106	G	C	1626	1053	573	0.54416	G	C
13478-1		protein transport protein sec24-like at3g07100-like	2208	A	G	2893	1691	1202	0.710822	A	G
13478-1		protein transport protein sec24-like at3g07100-like	3036	T	G	1660	593	1067	0.555764	G	T
13483-1		dna repair protein xrcc2-like protein	326	A	C	107	46	61	0.754098	C	A
13490-1		protein	275	C	T	122	69	53	0.768116	C	T
13490-1		protein	675	G	A	101	48	53	0.90566	A	G
13490-1		protein	897	C	T	208	119	89	0.747899	T	C
13490-1		protein	1008	A	T	216	106	110	0.963636	T	A
13490-1		protein	1066	T	C	130	54	76	0.710526	C	T
13500-1		uncharacterized protein loc100240766	792	A	G	506	194	312	0.621795	G	A
1351-2		ctp synthase	1233	G	T	2329	1234	1095	0.887358	T	G
1352-2		spermine synthase	501	T	C	322	122	200	0.61	C	T
1352-2		spermine synthase	684	C	A	531	270	261	0.966667	C	A
13530-1		chaperone protein dnaj mitochondrial-like	52	C	G	1025	776	249	0.320876	C	G
13530-1		chaperone protein dnaj mitochondrial-like	88	T	A	1565	1013	552	0.544916	T	A
13530-1		chaperone protein dnaj mitochondrial-like	207	G	A	1687	818	869	0.941312	G	A
13536-1		protein	63	G	T	456	307	149	0.485342	T	G
13539-1		protein	1827	C	T	853	381	472	0.807203	T	C
13539-1		protein	2086	T	G	621	401	220	0.548628	T	G
13539-1		protein	2533	A	G	512	174	338	0.514793	G	A
13539-1		protein	2547	A	G	473	316	157	0.496835	A	G
1355-2		pentatricopeptide repeat-containing protein	76	G	A	295	143	152	0.940789	A	G
1355-2		pentatricopeptide repeat-containing protein	169	A	G	262	133	129	0.969925	G	A
1355-2		pentatricopeptide repeat-containing protein	177	T	A	278	142	136	0.957746	A	T
1355-2		pentatricopeptide repeat-containing protein	774	A	G	337	190	147	0.773684	A	G
1355-2		pentatricopeptide repeat-containing protein	778	G	C	342	195	147	0.753846	G	C
1355-2		pentatricopeptide repeat-containing protein	1180	G	C	106	66	40	0.606061	C	G
13561-1		receptor-like kinase	273	G	A	736	222	514	0.431907	A	G
13561-1		receptor-like kinase	302	C	A	617	156	461	0.338395	A	C
13561-1		receptor-like kinase	351	C	T	805	240	565	0.424779	T	C
13561-1		receptor-like kinase	846	C	T	805	319	486	0.656379	T	C
13568-1		porin voltage-dependent anion-selective channel protein	99	C	T	1536	1184	352	0.297297	C	T
13571-1		senescence dehydration-associated protein	512	G	A	321	183	138	0.754098	G	A
13574-1		vacuolar protein sorting-associated protein 9a-like	147	G	A	140	96	44	0.458333	G	A
13586-1		protein	42	C	G	492	193	299	0.645485	G	C
13586-1		protein	655	C	A	1663	1044	619	0.592912	C	A
13603-1		pwwp domain-containing protein	201	G	T	483	268	215	0.802239	G	T
13603-1		pwwp domain-containing protein	357	A	G	732	400	332	0.83	A	G
13603-1		pwwp domain-containing protein	363	A	G	682	391	291	0.744246	A	G
13603-1		pwwp domain-containing protein	965	C	T	1032	629	403	0.6407	C	T
13603-1		pwwp domain-containing protein	1167	G	C	670	353	317	0.898017	G	C
13603-1		pwwp domain-containing protein	1173	C	T	713	346	367	0.942779	C	T
13603-1		pwwp domain-containing protein	1261	G	A	839	450	389	0.864444	G	A
13603-1		pwwp domain-containing protein	1848	T	G	546	287	259	0.902439	T	G
13603-1		pwwp domain-containing protein	2052	T	A	583	311	272	0.874598	T	A
13603-1		pwwp domain-containing protein	2091	G	A	488	282	206	0.730496	G	A
13603-1		pwwp domain-containing protein	2743	T	C	1026	537	489	0.910615	T	C
13603-1		pwwp domain-containing protein	2967	T	G	560	311	249	0.800643	T	G
13603-1		pwwp domain-containing protein	2979	T	C	588	324	264	0.814815	T	C
13603-1		pwwp domain-containing protein	3696	A	C	608	281	327	0.859327	C	A
13609-1		protease do-like 9-like	260	C	T	494	262	232	0.885496	C	T
13611-1		transmembrane 9 superfamily member 4-like	270	C	A	1901	967	934	0.965874	C	A
13611-1		transmembrane 9 superfamily member 4-like	516	T	C	1406	842	564	0.669834	T	C
13611-1		transmembrane 9 superfamily member 4-like	528	G	A	1576	926	650	0.701944	G	A
13611-1		transmembrane 9 superfamily member 4-like	708	C	T	1547	843	704	0.835113	C	T
13611-1		transmembrane 9 superfamily member 4-like	801	C	T	1442	710	732	0.969945	C	T
13611-1		transmembrane 9 superfamily member 4-like	948	C	A	1900	1042	858	0.823417	C	A
13611-1		transmembrane 9 superfamily member 4-like	1083	T	G	2313	1189	1124	0.945332	T	G
13611-1		transmembrane 9 superfamily member 4-like	1503	C	A	2412	1285	1127	0.877043	C	A
13613-1		harpin-induced protein	141	G	A	1578	1241	337	0.271555	G	A
13613-1		harpin-induced protein	248	G	C	1382	501	881	0.568672	C	G
13613-1		harpin-induced protein	303	C	T	1648	1081	567	0.524514	C	T
13614-1		charged multivesicular body protein 4b	117	G	A	2677	1625	1052	0.647385	A	G
13614-1		charged multivesicular body protein 4b	204	A	G	3729	2077	1652	0.795378	G	A
13614-1		charged multivesicular body protein 4b	480	A	G	6129	2647	3482	0.760195	G	A
13622-1		protein	792	G	A	366	273	93	0.340659	A	G
13644-1		sulfate transporter	363	G	T	1007	452	555	0.814414	G	T
13644-1		sulfate transporter	381	T	A	1016	610	406	0.665574	A	T
13644-1		sulfate transporter	834	C	T	670	393	277	0.704835	T	C
13644-1		sulfate transporter	1846	G	A	944	566	378	0.667845	A	G
1365-2		f-box protein pp2-b1	19	G	A	333	243	90	0.37037	A	G
1365-2		f-box protein pp2-b1	95	G	C	1201	835	366	0.438323	C	G
1365-2		f-box protein pp2-b1	122	C	G	1199	815	384	0.471166	G	C
1365-2		f-box protein pp2-b1	283	C	A	1091	740	351	0.474324	A	C
1365-2		f-box protein pp2-b1	467	T	C	1159	844	315	0.373223	C	T
1365-2		f-box protein pp2-b1	510	T	C	1014	970	44	0.0453608	C	T
1365-2		f-box protein pp2-b1	726	A	T	821	747	74	0.0990629	T	A
13655-1		c-terminal binding protein an-like	456	C	T	518	206	312	0.660256	T	C
13655-1		c-terminal binding protein an-like	462	T	C	593	373	220	0.589812	T	C
13655-1		c-terminal binding protein an-like	517	T	C	914	364	550	0.661818	C	T
13655-1		c-terminal binding protein an-like	687	T	C	1533	745	788	0.945431	C	T
13655-1		c-terminal binding protein an-like	699	A	G	1510	745	765	0.973856	G	A
13655-1		c-terminal binding protein an-like	780	T	A	1973	938	1035	0.90628	T	A
13655-1		c-terminal binding protein an-like	795	T	C	1874	1064	810	0.761278	C	T
13655-1		c-terminal binding protein an-like	1353	C	T	1191	639	552	0.86385	T	C
13655-1		c-terminal binding protein an-like	1404	T	C	1439	732	707	0.965847	C	T
13655-1		c-terminal binding protein an-like	1737	T	A	1871	1008	863	0.856151	T	A
13659-1		hydroxyacyl-thioester dehydratase type 2	148	C	G	658	331	327	0.987915	G	C
13659-1		hydroxyacyl-thioester dehydratase type 2	389	G	A	440	277	163	0.588448	A	G
13659-1		hydroxyacyl-thioester dehydratase type 2	496	T	C	410	207	203	0.980676	C	T
13661-1		exosome complex component rrp43-like	18	T	C	125	78	47	0.602564	C	T
13661-1		exosome complex component rrp43-like	226	G	A	750	417	333	0.798561	A	G
13686-1		nuclear-interacting partner of alk	599	A	G	289	136	153	0.888889	G	A
13686-1		nuclear-interacting partner of alk	718	G	A	291	145	146	0.993151	A	G
13686-1		nuclear-interacting partner of alk	819	T	C	132	38	94	0.404255	T	C
13686-1		nuclear-interacting partner of alk	972	A	G	312	174	138	0.793103	G	A
13686-1		nuclear-interacting partner of alk	1073	T	C	282	131	151	0.86755	C	T
13686-1		nuclear-interacting partner of alk	1185	G	C	144	104	40	0.384615	C	G
13686-1		nuclear-interacting partner of alk	1197	A	G	207	98	109	0.899083	G	A
13686-1		nuclear-interacting partner of alk	1287	T	G	218	95	123	0.772358	G	T
13686-1		nuclear-interacting partner of alk	1293	T	G	252	108	144	0.75	G	T
13686-1		nuclear-interacting partner of alk	1404	T	A	244	187	57	0.304813	A	T
13686-1		nuclear-interacting partner of alk	1423	A	G	303	214	89	0.415888	G	A
13686-1		nuclear-interacting partner of alk	1539	T	A	381	210	171	0.814286	A	T
13686-1		nuclear-interacting partner of alk	1555	G	T	413	223	190	0.852018	T	G
13686-1		nuclear-interacting partner of alk	1680	G	A	364	232	132	0.568966	A	G
13686-1		nuclear-interacting partner of alk	1701	T	C	394	216	178	0.824074	C	T
13686-1		nuclear-interacting partner of alk	1858	T	G	305	162	143	0.882716	G	T
13688-1		cullin-1-like isoform 1	1422	G	A	2947	1428	1519	0.940092	A	G
13688-1		cullin-1-like isoform 1	2019	A	G	2909	1301	1608	0.80908	G	A
13688-1		cullin-1-like isoform 1	2136	T	C	3186	1398	1788	0.781879	C	T
1370-2		protein	99	G	A	1085	494	591	0.835871	A	G
1370-2		protein	1426	C	T	2519	1290	1229	0.952713	T	C
1370-2		protein	2103	T	A	2076	957	1119	0.855228	T	A
13702-1		inorganic pyrophosphatase 2-like	341	T	C	461	242	219	0.904959	C	T
13702-1		inorganic pyrophosphatase 2-like	681	A	G	599	339	260	0.766962	G	A
13702-1		inorganic pyrophosphatase 2-like	723	T	C	358	217	141	0.64977	C	T
13704-1		protein	320	T	A	627	322	305	0.947205	A	T
13704-1		protein	496	C	A	627	341	286	0.83871	C	A
13704-1		protein	710	G	A	658	369	289	0.783198	G	A
13713-1		della protein	177	C	T	967	502	465	0.926295	T	C
13713-1		della protein	180	T	A	959	497	462	0.929577	T	A
13713-1		della protein	369	C	T	1943	1158	785	0.677893	C	T
13713-1		della protein	786	C	T	1255	798	457	0.572682	C	T
13713-1		della protein	1359	G	A	1746	1127	619	0.549246	G	A
13713-1		della protein	1383	G	A	1364	944	420	0.444915	G	A
13713-1		della protein	1632	C	G	1209	785	424	0.540127	C	G
13717-1		26s proteasome non-atpase regulatory subunit 14	43	G	A	1223	693	530	0.764791	G	A
13717-1		26s proteasome non-atpase regulatory subunit 14	432	G	T	2861	1403	1458	0.962277	T	G
1374-2		exosome component 10-like	322	G	A	273	120	153	0.784314	G	A
13750-1		aig1	255	A	G	119	73	46	0.630137	G	A
1375-2		protein kinase	606	C	A	303	130	173	0.751445	A	C
13757-1		probable lrr receptor-like serine threonine-protein kinase at1g53430-like	275	C	T	562	240	322	0.745342	C	T
13765-1		complex 1 protein containing protein	36	G	T	391	224	167	0.745536	T	G
13765-1		complex 1 protein containing protein	277	A	T	166	108	58	0.537037	T	A
13777-1		uncharacterized protein	42	C	A	271	182	89	0.489011	C	A
13777-1		uncharacterized protein	318	T	C	338	167	171	0.976608	C	T
13777-1		uncharacterized protein	342	A	T	292	158	134	0.848101	T	A
13777-1		uncharacterized protein	378	T	C	266	144	122	0.847222	C	T
13777-1		uncharacterized protein	552	C	T	274	98	176	0.556818	T	C
13783-1		serine threonine-protein kinase ctr1-like	848	G	A	423	215	208	0.967442	G	A
13787-1		glycine-rich protein	69	A	T	2514	2201	313	0.142208	T	A
13787-1		glycine-rich protein	85	A	G	2408	2316	92	0.0397237	G	A
13787-1		glycine-rich protein	92	T	C	2283	2239	44	0.0196516	C	T
13787-1		glycine-rich protein	120	T	C	2072	1670	402	0.240719	C	T
13787-1		glycine-rich protein	486	A	G	1760	1038	722	0.695568	A	G
13793-1		histone deacetylase	393	G	A	1613	740	873	0.847652	A	G
13793-1		histone deacetylase	1399	G	A	820	468	352	0.752137	G	A
1380-2		protein phosphatase	342	G	A	346	254	92	0.362205	G	A
1380-2		protein phosphatase	1007	C	G	135	73	62	0.849315	G	C
13812-1		double-stranded rna binding	406	C	T	351	182	169	0.928571	C	T
13812-1		double-stranded rna binding	1552	A	T	306	176	130	0.738636	A	T
13812-1		double-stranded rna binding	1854	C	T	403	238	165	0.693277	C	T
13840-1		bah and tfiis domain-containing protein	2030	A	C	628	347	281	0.809798	C	A
13840-1		bah and tfiis domain-containing protein	2615	C	T	426	241	185	0.767635	C	T
13840-1		bah and tfiis domain-containing protein	3058	G	C	626	335	291	0.868657	C	G
13850-1		5 -nucleotidase domain-containing protein ddb_g0275467-like	378	A	G	114	51	63	0.809524	G	A
13857-1		atp binding	222	C	T	1563	509	1054	0.482922	T	C
13857-1		atp binding	375	C	T	688	620	68	0.109677	T	C
13857-1		atp binding	486	G	C	1089	470	619	0.759289	C	G
13857-1		atp binding	550	T	C	1521	640	881	0.726447	C	T
13857-1		atp binding	690	G	C	1598	756	842	0.897862	C	G
13857-1		atp binding	738	C	A	1903	790	1113	0.709793	A	C
13857-1		atp binding	972	G	C	790	416	374	0.899038	C	G
13861-1		nsp-interacting kinase 1	294	C	G	365	214	151	0.705607	C	G
13861-1		nsp-interacting kinase 1	519	T	A	337	198	139	0.70202	A	T
13861-1		nsp-interacting kinase 1	894	C	T	478	260	218	0.838462	T	C
13861-1		nsp-interacting kinase 1	1113	A	T	503	267	236	0.883895	T	A
13861-1		nsp-interacting kinase 1	1275	C	A	617	338	279	0.825444	A	C
13861-1		nsp-interacting kinase 1	1689	T	C	671	326	345	0.944928	C	T
13861-1		nsp-interacting kinase 1	1836	C	T	568	324	244	0.753086	T	C
13864-1	HMA	metal-transporting p-type atpase HMA45	931	G	A	189	85	104	0.817308	G	A
13880-1		dna-directed rna polymerase i subunit rpa2-like	135	G	T	414	176	238	0.739496	T	G
13880-1		dna-directed rna polymerase i subunit rpa2-like	187	G	C	324	286	38	0.132867	G	C
13880-1		dna-directed rna polymerase i subunit rpa2-like	327	T	C	331	150	181	0.828729	C	T
13880-1		dna-directed rna polymerase i subunit rpa2-like	337	G	T	325	205	120	0.585366	G	T
13880-1		dna-directed rna polymerase i subunit rpa2-like	661	T	C	887	547	340	0.621572	T	C
13880-1		dna-directed rna polymerase i subunit rpa2-like	917	T	A	353	162	191	0.848168	A	T
13880-1		dna-directed rna polymerase i subunit rpa2-like	1261	C	T	488	347	141	0.40634	C	T
13880-1		dna-directed rna polymerase i subunit rpa2-like	1425	T	A	595	353	242	0.685552	A	T
13880-1		dna-directed rna polymerase i subunit rpa2-like	1665	T	C	555	330	225	0.681818	T	C
13880-1		dna-directed rna polymerase i subunit rpa2-like	2130	A	G	935	398	537	0.741155	G	A
13880-1		dna-directed rna polymerase i subunit rpa2-like	2442	T	C	534	254	280	0.907143	C	T
13880-1		dna-directed rna polymerase i subunit rpa2-like	2652	C	A	981	590	391	0.662712	C	A
13882-1		duf579 protein	522	C	T	3348	2333	1015	0.435062	C	T
13882-1		duf579 protein	567	C	T	3110	902	2208	0.408514	T	C
13882-1		duf579 protein	721	C	T	3012	2114	898	0.424787	C	T
13882-1		duf579 protein	868	G	T	3233	2322	911	0.392334	G	T
13893-1		calcium-dependent protein	213	C	T	149	115	34	0.295652	C	T
13893-1		calcium-dependent protein	426	C	T	204	144	60	0.416667	C	T
13893-1		calcium-dependent protein	606	G	A	141	105	36	0.342857	G	A
13893-1		calcium-dependent protein	1432	T	C	92	22	70	0.314286	C	T
13897-1	disease resistance	disease resistance protein at3g14460-like	453	A	G	217	121	96	0.793388	G	A
13897-1	disease resistance	disease resistance protein at3g14460-like	753	T	A	157	80	77	0.9625	A	T
13897-1	disease resistance	disease resistance protein at3g14460-like	1182	G	A	168	107	61	0.570093	A	G
13897-1	disease resistance	disease resistance protein at3g14460-like	1237	C	T	171	115	56	0.486957	C	T
13897-1	disease resistance	disease resistance protein at3g14460-like	1311	G	T	255	127	128	0.992188	T	G
13897-1	disease resistance	disease resistance protein at3g14460-like	1576	A	C	267	144	123	0.854167	C	A
13897-1	disease resistance	disease resistance protein at3g14460-like	2421	C	A	138	96	42	0.4375	C	A
13897-1	disease resistance	disease resistance protein at3g14460-like	2444	G	T	172	73	99	0.737374	T	G
13897-1	disease resistance	disease resistance protein at3g14460-like	2456	G	C	167	56	111	0.504505	C	G
13897-1	disease resistance	disease resistance protein at3g14460-like	2479	C	G	109	74	35	0.472973	C	G
13911-1		serine-type peptidase	94	C	T	882	507	375	0.739645	T	C
13911-1		serine-type peptidase	141	C	T	1365	772	593	0.768135	T	C
13911-1		serine-type peptidase	204	T	C	1020	484	536	0.902985	C	T
13911-1		serine-type peptidase	213	C	T	1131	736	395	0.536685	T	C
13911-1		serine-type peptidase	351	C	T	641	325	316	0.972308	T	C
13911-1		serine-type peptidase	399	T	C	673	263	410	0.641463	C	T
13911-1		serine-type peptidase	1056	A	G	892	556	336	0.604317	G	A
13940-1		chaperone activity of bc1 complex- mitochondrial-like	850	C	T	484	264	220	0.833333	C	T
13940-1		chaperone activity of bc1 complex- mitochondrial-like	903	T	C	456	263	193	0.73384	T	C
13940-1		chaperone activity of bc1 complex- mitochondrial-like	1248	C	G	510	264	246	0.931818	G	C
13940-1		chaperone activity of bc1 complex- mitochondrial-like	1473	T	A	916	439	477	0.920335	T	A
13940-1		chaperone activity of bc1 complex- mitochondrial-like	1668	T	C	878	446	432	0.96861	T	C
13944-1		acidic chitinase	120	T	C	521	95	426	0.223005	C	T
13958-1		uncharacterized protein	111	T	A	1627	573	1054	0.543643	A	T
13961-1		uncharacterized protein	101	A	G	467	217	250	0.868	G	A
13970-1		protein chloroplastic-like	785	C	A	336	194	142	0.731959	C	A
13970-1		protein chloroplastic-like	1146	G	T	249	123	126	0.97619	G	T
13970-1		protein chloroplastic-like	1320	T	C	291	154	137	0.88961	T	C
[truncated: 10,119 more rows]
